# Supplementary material for: A comprehensive profiling of T- and B-lymphocyte receptor repertoires from a Chinese-origin rhesus macaque by high-throughput sequencing
Source: PLoS One. 2017 Aug 16;12(8):e0182733. doi: 10.1371/journal.pone.0182733 (PMC5559085; doi:10.1371/journal.pone.0182733)
Supplement: S1 Table — (XLSX) [file pone.0182733.s009.xlsx]

## Sheet: Sheet1
the 5'-RACE primers
NO.	Primer ID	Sequence (5’-3’)
1	IGHM	GGCATTCTCACAGGAGAC
2	IGHG	TGCTCTSGGAGGTGCTC
3	IGHE	CAGGGGATCAAGGGGAA
4	IGHA	GACCACGTTATCTGACTG
5	IGHD	GCACGCTGATGTGATGG
6	IGKC	AGTTATTCAGCAGGCACAC
7	IGLC	CGGGTAGAAGTCACTGAT
8	CRLC	TCCACTCCCTGGGTGATG
9	TRAC	GGATTTAGAGCCTCTCAG
10	TRBC	TTTTGGGTGTGGGAGATC
11	IGHM-B	ACACTTAATTAACGTTGGGGCGGATGCACTC
12	IGHG-B	ACACTTAATTAACGCCAGGGGGAAGACCGAT
13	IGHE-B	ACACTTAATTAACACGAAGGGGCTCTGTATG
14	IGHA-B	ACACTTAATTAACGGGAAGACCTTGGGTCTG
15	IGHD-B	ACACTTAATTAACCGGAGCCTTGGTGGATGC
16	IGKC-B	ACACTTAATTAACAGACAGATGGTGCAGCCAC
17	IGLC-B	ACACTTAATTAACAASAGAGTGACCRWGGGG
18	CRLC-B	ACACTTAATTAACGGACGGCGGGAACAGAGT
19	TRAC-B	ACACTTAATTAACAGGGTCAGGGTTCTGGATAT
20	TRBC-B	ACACTTAATTAACTGGGAACACYTTTTTCAGGT
