# Supplementary material for: A comprehensive profiling of T- and B-lymphocyte receptor repertoires from a Chinese-origin rhesus macaque by high-throughput sequencing
Source: PLoS One. 2017 Aug 16;12(8):e0182733. doi: 10.1371/journal.pone.0182733 (PMC5559085; doi:10.1371/journal.pone.0182733)
Supplement: S3 Table — (XLSX) [file pone.0182733.s011.xlsx]

## Sheet: TRAV
V	Number	Frequency(%)
TRAV8-6	149882	11.3102
TRAV4	149017	11.2449
TRAV8-2	136778	10.3213
TRAV8-7	107909	8.14286
TRAV27	106454	8.03307
TRAV29_DV5	97783	7.37875
TRAV9-1	79409	5.99224
TRAV13-1	49353	3.7242
TRAV18	45672	3.44643
TRAV1-2	35355	2.66791
TRAV20	30992	2.33867
TRAV12-2	30897	2.3315
TRAV21	29690	2.24042
TRAV26-2	29475	2.2242
TRAV10	29156	2.20013
TRAV8-3	24181	1.82471
TRAV6	20549	1.55064
TRAV14_DV4_b	19853	1.49812
TRAV25_a	17723	1.33739
TRAV16	17051	1.28668
TRAV35	16100	1.21491
TRAV1-1	15468	1.16722
TRAV36_DV7	15051	1.13576
TRAV25_b	13704	1.03411
TRAV39	13159	0.992984
TRAV12-1	12102	0.913223
TRAV17	11643	0.878586
TRAV3	10991	0.829386
TRAV34	6742	0.508755
TRAV2	3030	0.228645
TRAV40	28	0.00211289

## Sheet: TRAJ
J	Number	Frequency(%)
TRAJ43	174419	13.1617
TRAJ32	111722	8.4306
TRAJ27	61217	4.61946
TRAJ34	57342	4.32705
TRAJ41	45147	3.40681
TRAJ40	44769	3.37829
TRAJ45	43670	3.29536
TRAJ52	42848	3.23333
TRAJ39	39526	2.98265
TRAJ23	37784	2.8512
TRAJ37	35788	2.70058
TRAJ26	33165	2.50265
TRAJ28	31500	2.37701
TRAJ47	31422	2.37112
TRAJ22	29340	2.21401
TRAJ10	26729	2.01698
TRAJ42	26513	2.00068
TRAJ5	25811	1.94771
TRAJ11	25470	1.92198
TRAJ38	24890	1.87821
TRAJ44	23634	1.78343
TRAJ50	22746	1.71642
TRAJ54	22399	1.69024
TRAJ49	21279	1.60572
TRAJ24	20544	1.55026
TRAJ17	20386	1.53834
TRAJ33	17737	1.33844
TRAJ4	17225	1.29981
TRAJ36	15107	1.13998
TRAJ12	14306	1.07954
TRAJ57	13580	1.02475
TRAJ31	13413	1.01215
TRAJ6	12935	0.976081
TRAJ35	12885	0.972308
TRAJ3	12788	0.964989
TRAJ58	12101	0.913147
TRAJ13	10897	0.822293
TRAJ53	10652	0.803805
TRAJ8	10636	0.802598
TRAJ16	9287	0.700801
TRAJ9	8545	0.64481
TRAJ30	8329	0.62851
TRAJ46	8210	0.619531
TRAJ48	7342	0.554031
TRAJ18	6519	0.491927
TRAJ7	6506	0.490946
TRAJ60	5213	0.393375
TRAJ21	4869	0.367417
TRAJ56	2856	0.215515
TRAJ2	1574	0.118775
TRAJ25	1470	0.110927
TRAJ59	64	0.00482947
TRAJ1	50	0.00377302
TRAJ14	28	0.00211289
TRAJ55	13	0.000980986
