# Supplementary material for: A comprehensive profiling of T- and B-lymphocyte receptor repertoires from a Chinese-origin rhesus macaque by high-throughput sequencing
Source: PLoS One. 2017 Aug 16;12(8):e0182733. doi: 10.1371/journal.pone.0182733 (PMC5559085; doi:10.1371/journal.pone.0182733)
Supplement: S4 Table — (XLSX) [file pone.0182733.s012.xlsx]

## Sheet: IGKV
V	Number	Frequency(%)
IGKV3-9	15644	5.02197
IGKV1-15	13469	4.32376
IGKV7-1	12994	4.17128
IGKV1S14	12169	3.90644
IGKV6-1	11872	3.8111
IGKV1-21	11551	3.70806
IGKV1-22	11481	3.68558
IGKV1S8	11133	3.57387
IGKV2S10	8832	2.83521
IGKV3-1	8102	2.60087
IGKV2-1	7821	2.51067
IGKV1-20	7709	2.47471
IGKV1S16	7614	2.44422
IGKV1S22	6996	2.24583
IGKV2S20	6993	2.24486
IGKV2S15	6521	2.09335
IGKV4-3	6417	2.05996
IGKV1S1	5901	1.89432
IGKV2S11	5629	1.807
IGKV1S6	5388	1.72963
IGKV3S1	5186	1.66479
IGKV2S17	5056	1.62306
IGKV3S10	4777	1.53349
IGKV2-3	4732	1.51905
IGKV3-3	4596	1.47539
IGKV1S27	4537	1.45645
IGKV1S2	4461	1.43205
IGKV1-17	4440	1.42531
IGKV1S15	3973	1.2754
IGKV6-2	3935	1.2632
IGKV1S9	3926	1.26031
IGKV1S17	3707	1.19001
IGKV1S28	3598	1.15502
IGKV2S8	3558	1.14217
IGKV1-11	3526	1.1319
IGKV1S12	3520	1.12998
IGKV1S3	3294	1.05743
IGKV1S23	2726	0.875089
IGKV1S10	2690	0.863533
IGKV1S11	2426	0.778785
IGKV1-13	2405	0.772043
IGKV3S2	2304	0.739621
IGKV1S25	2183	0.700778
IGKV3S8	2073	0.665466
IGKV1-14	2065	0.662898
IGKV1S26	2059	0.660972
IGKV1S24	1979	0.635291
IGKV3-5	1939	0.62245
IGKV1S21	1752	0.56242
IGKV1S19	1749	0.561457
IGKV3S9	1640	0.526466
IGKV1-2	1558	0.500143
IGKV2S3	1486	0.47703
IGKV3S11	1484	0.476388
IGKV2S2	1443	0.463226
IGKV1S13	1410	0.452632
IGKV3S3	1403	0.450385
IGKV1S7	1388	0.44557
IGKV2S18	1336	0.428877
IGKV2S19	1282	0.411542
IGKV1-9	1263	0.405443
IGKV1S20	1204	0.386503
IGKV1S5	1198	0.384577
IGKV2S5	1190	0.382009
IGKV2S13	1181	0.37912
IGKV2S12	1123	0.360501
IGKV2S9	920	0.295335
IGKV1-8	852	0.273506
IGKV1-10	725	0.232737
IGKV3S7	622	0.199672
IGKV3S6	581	0.18651
IGKV1S4	528	0.169496
IGKV1-23	500	0.160508
IGKV3-2	476	0.152804
IGKV3S4	402	0.129048
IGKV1-5	275	0.0882794
IGKV1-18	212	0.0680554
IGKV2S4	124	0.039806
IGKV2S1	116	0.0372379
IGKV5-1	96	0.0308175
IGKV2-14	59	0.0189399
IGKV5-2	21	0.00674133
IGKV3S5	5	0.00160508

## Sheet: IGKJ
J	Number	Frequency(%)
IGKJ4	117284	37.65
IGKJ1	95511	30.6606
IGKJ2	69753	22.3918
IGKJ3	28963	9.29758
