# Supplementary material for: A comprehensive profiling of T- and B-lymphocyte receptor repertoires from a Chinese-origin rhesus macaque by high-throughput sequencing
Source: PLoS One. 2017 Aug 16;12(8):e0182733. doi: 10.1371/journal.pone.0182733 (PMC5559085; doi:10.1371/journal.pone.0182733)
Supplement: S5 Table — (XLSX) [file pone.0182733.s013.xlsx]

## Sheet: IGLV
V	Number	Frequency(%)
IGLV3-4	20329	12.929
IGLV3-1	19849	12.6237
IGLV1-15	10598	6.74019
IGLV2S9	10088	6.41583
IGLV2-3	8807	5.60113
IGLV3-19	8227	5.23226
IGLV5-14	6644	4.2255
IGLV2S3	5551	3.53036
IGLV3-6	4215	2.68068
IGLV1S7	3944	2.50833
IGLV5-10	3659	2.32708
IGLV2S6	3282	2.08731
IGLV1-10	3139	1.99636
IGLV6-5	3123	1.98619
IGLV2-9	3113	1.97983
IGLV2S1	3057	1.94421
IGLV2S5	2914	1.85327
IGLV5S2	2755	1.75214
IGLV6-2	2589	1.64657
IGLV2S2	2162	1.375
IGLV2S7	1732	1.10153
IGLV5-7	1676	1.06591
IGLV2-8	1582	1.00613
IGLV1-14	1554	0.988323
IGLV4-2	1554	0.988323
IGLV1S1	1463	0.930449
IGLV2S4	1440	0.915821
IGLV8-1	1427	0.907553
IGLV11-1	1389	0.883385
IGLV1S4	1335	0.849042
IGLV3-10	1193	0.758732
IGLV3S16	1002	0.637259
IGLV1-12	996	0.633443
IGLV10-1	884	0.562212
IGLV7-1	828	0.526597
IGLV1S3	743	0.472538
IGLV4-4	742	0.471902
IGLV1-9	672	0.427383
IGLV3S3	653	0.415299
IGLV1-7	643	0.408939
IGLV1-13	635	0.403852
IGLV1-6	414	0.263298
IGLV3S15	359	0.228319
IGLV4S1	334	0.21242
IGLV3S14	331	0.210512
IGLV2S11	330	0.209876
IGLV4S4	324	0.20606
IGLV2-7	270	0.171716
IGLV1-8	253	0.160905
IGLV5-11	249	0.158361
IGLV5S3	243	0.154545
IGLV5-13	174	0.110662
IGLV3-5	171	0.108754
IGLV3S8	171	0.108754
IGLV4S2	163	0.103666
IGLV4S3	147	0.09349
IGLV1S6	132	0.0839502
IGLV7-4	116	0.0737745
IGLV5-6	103	0.0655066
IGLV7-3	95	0.0604187
IGLV3S6	94	0.0597828
IGLV6-1	84	0.0534229
IGLV3-2	70	0.0445191
IGLV3S5	51	0.0324353
IGLV2S10	41	0.0260755
IGLV3S2	36	0.0228955
IGLV5S4	29	0.0184436
IGLV5-5	27	0.0171716
IGLV3-3	26	0.0165356
IGLV7-2	24	0.0152637
IGLV3S10	14	0.00890381
IGLV3S13	14	0.00890381
IGLV3S9	13	0.00826783
IGLV1S2	10	0.00635987
IGLV3S12	4	0.00254395
IGLV3S11	2	0.00127197
IGLV3S4	2	0.00127197
IGLV1-11	0	0
IGLV2-10	0	0
IGLV3-12	0	0
IGLV3S1	0	0
IGLV3S7	0	0

## Sheet: IGLJ
J	Number	Frequency(%)
IGLJ1	86870	55.2482
IGLJ3	54921	34.929
IGLJ2	15277	9.71597
IGLJ6	109	0.0693225
IGLJ5	59	0.0375232
