# Supplementary material for: A comprehensive profiling of T- and B-lymphocyte receptor repertoires from a Chinese-origin rhesus macaque by high-throughput sequencing
Source: PLoS One. 2017 Aug 16;12(8):e0182733. doi: 10.1371/journal.pone.0182733 (PMC5559085; doi:10.1371/journal.pone.0182733)
Supplement: S6 Table — (XLSX) [file pone.0182733.s014.xlsx]

## Sheet: TRA V-J Pairing
V	J	Number	Frequency(%)
TRAV4	TRAJ43	46974	3.54468
TRAV29_DV5	TRAJ32	41151	3.10527
TRAV8-7	TRAJ43	40967	3.09139
TRAV8-7	TRAJ41	26072	1.96741
TRAV8-2	TRAJ43	19489	1.47065
TRAV10	TRAJ34	15476	1.16783
TRAV8-2	TRAJ27	14396	1.08633
TRAV8-6	TRAJ43	13116	0.98974
TRAV8-6	TRAJ17	12655	0.954952
TRAV13-1	TRAJ10	12069	0.910733
TRAV27	TRAJ45	11029	0.832254
TRAV8-7	TRAJ38	10643	0.803126
TRAV8-6	TRAJ52	9877	0.745323
TRAV1-2	TRAJ34	9808	0.740116
TRAV27	TRAJ28	9365	0.706687
TRAV8-2	TRAJ32	9126	0.688652
TRAV27	TRAJ43	8874	0.669636
TRAV8-2	TRAJ39	8297	0.626096
TRAV4	TRAJ32	8123	0.612965
TRAV4	TRAJ23	8101	0.611305
TRAV8-6	TRAJ11	7998	0.603533
TRAV29_DV5	TRAJ26	7834	0.591157
TRAV4	TRAJ5	7451	0.562256
TRAV8-6	TRAJ32	7319	0.552295
TRAV8-2	TRAJ40	7238	0.546183
TRAV27	TRAJ40	6595	0.497662
TRAV27	TRAJ32	6574	0.496077
TRAV4	TRAJ27	6439	0.48589
TRAV8-6	TRAJ41	6361	0.480004
TRAV8-6	TRAJ27	6340	0.478419
TRAV29_DV5	TRAJ43	6024	0.454574
TRAV18	TRAJ46	5949	0.448914
TRAV8-6	TRAJ45	5617	0.423862
TRAV4	TRAJ34	5408	0.40809
TRAV4	TRAJ37	5361	0.404544
TRAV9-1	TRAJ43	5255	0.396545
TRAV8-2	TRAJ45	5096	0.384547
TRAV27	TRAJ53	5004	0.377604
TRAV27	TRAJ23	4899	0.369681
TRAV27	TRAJ27	4845	0.365606
TRAV4	TRAJ22	4789	0.36138
TRAV4	TRAJ40	4592	0.346515
TRAV9-1	TRAJ49	4560	0.3441
TRAV8-2	TRAJ47	4433	0.334516
TRAV8-6	TRAJ39	4364	0.32931
TRAV26-2	TRAJ32	4237	0.319726
TRAV18	TRAJ47	4229	0.319122
TRAV9-1	TRAJ54	4074	0.307426
TRAV27	TRAJ13	4040	0.30486
TRAV8-2	TRAJ52	4018	0.3032
TRAV9-1	TRAJ32	3986	0.300785
TRAV8-2	TRAJ37	3985	0.30071
TRAV8-2	TRAJ34	3976	0.300031
TRAV18	TRAJ40	3971	0.299654
TRAV12-2	TRAJ39	3857	0.291051
TRAV8-6	TRAJ47	3844	0.29007
TRAV8-6	TRAJ50	3744	0.282524
TRAV8-2	TRAJ44	3686	0.278147
TRAV4	TRAJ39	3679	0.277619
TRAV8-6	TRAJ40	3662	0.276336
TRAV8-6	TRAJ5	3648	0.27528
TRAV16	TRAJ52	3621	0.273242
TRAV27	TRAJ22	3618	0.273016
TRAV13-1	TRAJ43	3489	0.263282
TRAV4	TRAJ28	3416	0.257773
TRAV9-1	TRAJ58	3416	0.257773
TRAV4	TRAJ26	3401	0.256641
TRAV8-6	TRAJ37	3365	0.253925
TRAV8-6	TRAJ34	3350	0.252793
TRAV13-1	TRAJ42	3303	0.249246
TRAV8-6	TRAJ44	3298	0.248869
TRAV27	TRAJ26	3295	0.248642
TRAV8-2	TRAJ5	3220	0.242983
TRAV29_DV5	TRAJ27	3168	0.239059
TRAV27	TRAJ47	3155	0.238078
TRAV21	TRAJ12	3134	0.236493
TRAV8-3	TRAJ43	3097	0.233701
TRAV29_DV5	TRAJ52	3095	0.23355
TRAV9-1	TRAJ52	3055	0.230532
TRAV1-2	TRAJ33	3053	0.230381
TRAV1-2	TRAJ43	2969	0.224042
TRAV8-2	TRAJ23	2891	0.218156
TRAV12-1	TRAJ23	2841	0.214383
TRAV27	TRAJ37	2840	0.214308
TRAV9-1	TRAJ39	2785	0.210157
TRAV8-6	TRAJ42	2766	0.208724
TRAV8-6	TRAJ4	2754	0.207818
TRAV4	TRAJ42	2752	0.207667
TRAV8-7	TRAJ54	2746	0.207214
TRAV39	TRAJ57	2738	0.206611
TRAV1-2	TRAJ27	2736	0.20646
TRAV21	TRAJ54	2735	0.206384
TRAV29_DV5	TRAJ50	2685	0.202611
TRAV9-1	TRAJ27	2649	0.199895
TRAV35	TRAJ37	2629	0.198386
TRAV8-6	TRAJ36	2607	0.196725
TRAV26-2	TRAJ27	2562	0.19333
TRAV8-7	TRAJ42	2554	0.192726
TRAV8-6	TRAJ23	2540	0.19167
TRAV8-6	TRAJ10	2531	0.19099
TRAV9-1	TRAJ5	2527	0.190689
TRAV4	TRAJ35	2505	0.189028
TRAV12-2	TRAJ43	2493	0.188123
TRAV8-6	TRAJ38	2489	0.187821
TRAV8-2	TRAJ4	2465	0.18601
TRAV9-1	TRAJ10	2448	0.184727
TRAV18	TRAJ52	2440	0.184124
TRAV39	TRAJ24	2436	0.183822
TRAV9-1	TRAJ34	2424	0.182916
TRAV34	TRAJ32	2422	0.182765
TRAV26-2	TRAJ28	2416	0.182313
TRAV8-2	TRAJ26	2387	0.180124
TRAV8-2	TRAJ42	2381	0.179671
TRAV27	TRAJ50	2377	0.17937
TRAV8-2	TRAJ11	2355	0.177709
TRAV20	TRAJ52	2354	0.177634
TRAV9-1	TRAJ40	2321	0.175144
TRAV17	TRAJ32	2278	0.171899
TRAV4	TRAJ11	2278	0.171899
TRAV4	TRAJ41	2261	0.170616
TRAV20	TRAJ43	2248	0.169635
TRAV9-1	TRAJ47	2239	0.168956
TRAV27	TRAJ52	2231	0.168352
TRAV8-6	TRAJ26	2223	0.167749
TRAV27	TRAJ39	2218	0.167371
TRAV27	TRAJ24	2216	0.16722
TRAV8-6	TRAJ49	2199	0.165938
TRAV4	TRAJ33	2182	0.164655
TRAV29_DV5	TRAJ22	2173	0.163976
TRAV8-7	TRAJ52	2156	0.162693
TRAV9-1	TRAJ45	2122	0.160127
TRAV26-2	TRAJ43	2069	0.156128
TRAV10	TRAJ32	2065	0.155826
TRAV9-1	TRAJ11	2062	0.1556
TRAV13-1	TRAJ49	2051	0.154769
TRAV29_DV5	TRAJ40	2051	0.154769
TRAV8-2	TRAJ22	2036	0.153638
TRAV18	TRAJ43	2034	0.153487
TRAV8-6	TRAJ9	2034	0.153487
TRAV8-2	TRAJ36	2026	0.152883
TRAV13-1	TRAJ32	2006	0.151374
TRAV29_DV5	TRAJ45	1998	0.15077
TRAV9-1	TRAJ37	1996	0.150619
TRAV8-2	TRAJ41	1982	0.149563
TRAV4	TRAJ36	1960	0.147903
TRAV8-6	TRAJ54	1954	0.14745
TRAV8-6	TRAJ6	1950	0.147148
TRAV4	TRAJ10	1937	0.146167
TRAV1-2	TRAJ32	1925	0.145261
TRAV8-3	TRAJ39	1906	0.143828
TRAV12-2	TRAJ40	1891	0.142696
TRAV27	TRAJ49	1882	0.142017
TRAV8-6	TRAJ31	1880	0.141866
TRAV14_DV4_b	TRAJ43	1858	0.140206
TRAV8-7	TRAJ27	1856	0.140055
TRAV29_DV5	TRAJ23	1849	0.139526
TRAV8-6	TRAJ8	1849	0.139526
TRAV29_DV5	TRAJ39	1841	0.138923
TRAV4	TRAJ45	1831	0.138168
TRAV26-2	TRAJ23	1828	0.137942
TRAV27	TRAJ34	1824	0.13764
TRAV4	TRAJ24	1819	0.137263
TRAV8-2	TRAJ8	1817	0.137112
TRAV8-7	TRAJ32	1813	0.13681
TRAV8-2	TRAJ3	1777	0.134093
TRAV29_DV5	TRAJ47	1776	0.134018
TRAV8-7	TRAJ47	1758	0.13266
TRAV4	TRAJ4	1756	0.132509
TRAV29_DV5	TRAJ54	1749	0.13198
TRAV8-2	TRAJ50	1745	0.131679
TRAV6	TRAJ32	1730	0.130547
TRAV27	TRAJ54	1719	0.129717
TRAV39	TRAJ44	1717	0.129566
TRAV8-2	TRAJ38	1711	0.129113
TRAV8-3	TRAJ24	1707	0.128811
TRAV6	TRAJ22	1706	0.128736
TRAV20	TRAJ32	1704	0.128585
TRAV8-6	TRAJ16	1700	0.128283
TRAV13-1	TRAJ45	1686	0.127226
TRAV9-1	TRAJ50	1685	0.127151
TRAV8-6	TRAJ3	1666	0.125717
TRAV25_a	TRAJ44	1638	0.123604
TRAV18	TRAJ11	1621	0.122321
TRAV4	TRAJ30	1620	0.122246
TRAV21	TRAJ43	1619	0.122171
TRAV35	TRAJ32	1614	0.121793
TRAV8-7	TRAJ26	1614	0.121793
TRAV4	TRAJ38	1613	0.121718
TRAV18	TRAJ37	1609	0.121416
TRAV18	TRAJ50	1608	0.12134
TRAV9-1	TRAJ4	1597	0.12051
TRAV6	TRAJ37	1577	0.119001
TRAV36_DV7	TRAJ43	1576	0.118926
TRAV8-6	TRAJ28	1567	0.118247
TRAV1-1	TRAJ32	1558	0.117567
TRAV29_DV5	TRAJ42	1552	0.117115
TRAV9-1	TRAJ3	1549	0.116888
TRAV12-2	TRAJ32	1540	0.116209
TRAV29_DV5	TRAJ34	1537	0.115983
TRAV8-7	TRAJ22	1535	0.115832
TRAV8-6	TRAJ22	1532	0.115605
TRAV8-2	TRAJ28	1530	0.115455
TRAV8-2	TRAJ24	1526	0.115153
TRAV8-6	TRAJ12	1525	0.115077
TRAV26-2	TRAJ52	1524	0.115002
TRAV9-1	TRAJ23	1522	0.114851
TRAV13-1	TRAJ40	1511	0.114021
TRAV8-2	TRAJ6	1508	0.113794
TRAV4	TRAJ31	1490	0.112436
TRAV8-2	TRAJ49	1482	0.111832
TRAV9-1	TRAJ42	1481	0.111757
TRAV13-1	TRAJ27	1474	0.111229
TRAV8-2	TRAJ33	1467	0.110701
TRAV27	TRAJ31	1453	0.109644
TRAV8-2	TRAJ18	1449	0.109342
TRAV9-1	TRAJ22	1447	0.109191
TRAV8-2	TRAJ35	1431	0.107984
TRAV4	TRAJ12	1425	0.107531
TRAV10	TRAJ43	1408	0.106248
TRAV1-1	TRAJ23	1403	0.105871
TRAV13-1	TRAJ39	1397	0.105418
TRAV39	TRAJ32	1393	0.105116
TRAV8-6	TRAJ57	1390	0.10489
TRAV12-2	TRAJ27	1389	0.104815
TRAV13-1	TRAJ34	1381	0.104211
TRAV18	TRAJ45	1369	0.103305
TRAV9-1	TRAJ44	1359	0.102551
TRAV9-1	TRAJ26	1356	0.102324
TRAV8-3	TRAJ32	1353	0.102098
TRAV8-3	TRAJ47	1353	0.102098
TRAV27	TRAJ44	1352	0.102023
TRAV9-1	TRAJ28	1351	0.101947
TRAV27	TRAJ42	1347	0.101645
TRAV20	TRAJ45	1334	0.100664
TRAV8-7	TRAJ40	1331	0.100438
TRAV8-2	TRAJ12	1322	0.0997588
TRAV8-6	TRAJ48	1302	0.0982495
TRAV8-2	TRAJ10	1285	0.0969667
TRAV13-1	TRAJ22	1282	0.0967403
TRAV1-1	TRAJ27	1276	0.0962876
TRAV12-2	TRAJ37	1267	0.0956084
TRAV26-2	TRAJ57	1254	0.0946274
TRAV1-2	TRAJ28	1250	0.0943256
TRAV27	TRAJ38	1250	0.0943256
TRAV4	TRAJ3	1241	0.0936465
TRAV1-2	TRAJ26	1236	0.0932692
TRAV29_DV5	TRAJ58	1228	0.0926655
TRAV4	TRAJ47	1227	0.09259
TRAV8-2	TRAJ31	1219	0.0919863
TRAV8-6	TRAJ33	1212	0.0914581
TRAV12-2	TRAJ22	1210	0.0913072
TRAV18	TRAJ5	1209	0.0912317
TRAV8-6	TRAJ7	1205	0.0909299
TRAV1-1	TRAJ34	1200	0.0905526
TRAV21	TRAJ58	1193	0.0900244
TRAV9-1	TRAJ6	1190	0.089798
TRAV36_DV7	TRAJ27	1183	0.0892697
TRAV8-2	TRAJ9	1178	0.0888924
TRAV29_DV5	TRAJ24	1177	0.088817
TRAV8-7	TRAJ45	1174	0.0885906
TRAV21	TRAJ34	1172	0.0884397
TRAV10	TRAJ38	1162	0.0876851
TRAV8-3	TRAJ40	1161	0.0876096
TRAV25_b	TRAJ44	1155	0.0871569
TRAV21	TRAJ52	1150	0.0867796
TRAV8-6	TRAJ30	1146	0.0864777
TRAV13-1	TRAJ37	1137	0.0857986
TRAV6	TRAJ34	1137	0.0857986
TRAV1-2	TRAJ42	1124	0.0848176
TRAV18	TRAJ34	1118	0.0843648
TRAV29_DV5	TRAJ28	1112	0.0839121
TRAV18	TRAJ27	1110	0.0837611
TRAV9-1	TRAJ8	1108	0.0836102
TRAV25_a	TRAJ32	1106	0.0834593
TRAV4	TRAJ44	1106	0.0834593
TRAV20	TRAJ50	1100	0.0830065
TRAV8-2	TRAJ48	1090	0.0822519
TRAV8-6	TRAJ35	1088	0.082101
TRAV27	TRAJ33	1081	0.0815728
TRAV14_DV4_b	TRAJ28	1079	0.0814219
TRAV18	TRAJ26	1074	0.0810446
TRAV8-6	TRAJ24	1068	0.0805918
TRAV20	TRAJ22	1065	0.0803654
TRAV6	TRAJ43	1062	0.080139
TRAV20	TRAJ58	1058	0.0798372
TRAV14_DV4_b	TRAJ32	1057	0.0797617
TRAV8-2	TRAJ17	1051	0.079309
TRAV12-2	TRAJ45	1045	0.0788562
TRAV25_a	TRAJ43	1045	0.0788562
TRAV8-2	TRAJ7	1042	0.0786298
TRAV20	TRAJ37	1038	0.078328
TRAV13-1	TRAJ44	1037	0.0782525
TRAV12-1	TRAJ43	1033	0.0779507
TRAV9-1	TRAJ38	1028	0.0775734
TRAV1-2	TRAJ24	1026	0.0774225
TRAV8-2	TRAJ30	1015	0.0765924
TRAV35	TRAJ27	1010	0.0762151
TRAV27	TRAJ35	1009	0.0761396
TRAV6	TRAJ27	1008	0.0760642
TRAV1-1	TRAJ22	1005	0.0758378
TRAV29_DV5	TRAJ31	1004	0.0757623
TRAV4	TRAJ16	995	0.0750832
TRAV20	TRAJ4	986	0.074404
TRAV29_DV5	TRAJ41	984	0.0742531
TRAV4	TRAJ8	984	0.0742531
TRAV8-3	TRAJ27	982	0.0741022
TRAV35	TRAJ23	978	0.0738003
TRAV13-1	TRAJ47	975	0.073574
TRAV8-2	TRAJ16	970	0.0731967
TRAV35	TRAJ43	965	0.0728194
TRAV9-1	TRAJ35	964	0.0727439
TRAV8-6	TRAJ53	963	0.0726684
TRAV13-1	TRAJ11	960	0.0724421
TRAV4	TRAJ17	957	0.0722157
TRAV21	TRAJ45	955	0.0720648
TRAV20	TRAJ27	935	0.0705555
TRAV25_a	TRAJ49	933	0.0704046
TRAV9-1	TRAJ36	929	0.0701028
TRAV18	TRAJ22	907	0.0684427
TRAV4	TRAJ21	906	0.0683672
TRAV27	TRAJ36	903	0.0681408
TRAV9-1	TRAJ57	903	0.0681408
TRAV14_DV4_b	TRAJ52	900	0.0679144
TRAV9-1	TRAJ60	900	0.0679144
TRAV26-2	TRAJ50	899	0.067839
TRAV8-3	TRAJ54	899	0.067839
TRAV9-1	TRAJ9	899	0.067839
TRAV9-1	TRAJ12	896	0.0676126
TRAV12-2	TRAJ24	891	0.0672353
TRAV29_DV5	TRAJ57	889	0.0670844
TRAV8-7	TRAJ23	888	0.0670089
TRAV36_DV7	TRAJ26	887	0.0669334
TRAV18	TRAJ39	886	0.066858
TRAV26-2	TRAJ39	881	0.0664807
TRAV9-1	TRAJ41	880	0.0664052
TRAV4	TRAJ13	878	0.0662543
TRAV36_DV7	TRAJ32	874	0.0659525
TRAV12-2	TRAJ23	870	0.0656506
TRAV25_b	TRAJ32	870	0.0656506
TRAV8-7	TRAJ39	870	0.0656506
TRAV13-1	TRAJ36	866	0.0653488
TRAV16	TRAJ4	864	0.0651979
TRAV13-1	TRAJ52	860	0.064896
TRAV20	TRAJ5	859	0.0648206
TRAV8-3	TRAJ45	857	0.0646696
TRAV18	TRAJ32	856	0.0645942
TRAV8-3	TRAJ34	856	0.0645942
TRAV8-3	TRAJ37	853	0.0643678
TRAV16	TRAJ43	852	0.0642923
TRAV26-2	TRAJ26	849	0.0640659
TRAV9-1	TRAJ17	849	0.0640659
TRAV8-6	TRAJ13	848	0.0639905
TRAV9-1	TRAJ24	846	0.0638396
TRAV12-2	TRAJ3	843	0.0636132
TRAV13-1	TRAJ23	842	0.0635377
TRAV21	TRAJ32	842	0.0635377
TRAV14_DV4_b	TRAJ5	841	0.0634623
TRAV20	TRAJ8	841	0.0634623
TRAV36_DV7	TRAJ54	841	0.0634623
TRAV29_DV5	TRAJ44	839	0.0633113
TRAV8-7	TRAJ37	834	0.062934
TRAV25_b	TRAJ43	833	0.0628586
TRAV16	TRAJ47	832	0.0627831
TRAV4	TRAJ9	832	0.0627831
TRAV12-2	TRAJ5	825	0.0622549
TRAV9-1	TRAJ33	825	0.0622549
TRAV26-2	TRAJ42	820	0.0618776
TRAV3	TRAJ43	819	0.0618021
TRAV1-1	TRAJ26	814	0.0614248
TRAV35	TRAJ54	813	0.0613494
TRAV20	TRAJ23	811	0.0611984
TRAV20	TRAJ57	811	0.0611984
TRAV18	TRAJ4	809	0.0610475
TRAV20	TRAJ3	809	0.0610475
TRAV29_DV5	TRAJ49	804	0.0606702
TRAV4	TRAJ6	804	0.0606702
TRAV27	TRAJ41	801	0.0604438
TRAV29_DV5	TRAJ30	801	0.0604438
TRAV20	TRAJ34	798	0.0602175
TRAV14_DV4_b	TRAJ47	797	0.060142
TRAV3	TRAJ32	792	0.0597647
TRAV36_DV7	TRAJ52	791	0.0596892
TRAV21	TRAJ16	780	0.0588592
TRAV18	TRAJ23	778	0.0587083
TRAV14_DV4_b	TRAJ37	777	0.0586328
TRAV9-1	TRAJ31	777	0.0586328
TRAV25_b	TRAJ49	773	0.058331
TRAV18	TRAJ44	771	0.05818
TRAV21	TRAJ40	771	0.05818
TRAV8-6	TRAJ58	764	0.0576518
TRAV39	TRAJ58	762	0.0575009
TRAV8-7	TRAJ36	755	0.0569727
TRAV8-7	TRAJ34	752	0.0567463
TRAV20	TRAJ54	748	0.0564444
TRAV29_DV5	TRAJ37	747	0.056369
TRAV27	TRAJ25	745	0.0562181
TRAV25_a	TRAJ27	742	0.0559917
TRAV6	TRAJ5	738	0.0556898
TRAV1-2	TRAJ40	733	0.0553125
TRAV25_a	TRAJ45	730	0.0550861
TRAV6	TRAJ26	730	0.0550861
TRAV6	TRAJ23	725	0.0547088
TRAV16	TRAJ32	723	0.0545579
TRAV18	TRAJ54	718	0.0541806
TRAV8-3	TRAJ52	716	0.0540297
TRAV13-1	TRAJ3	715	0.0539542
TRAV12-2	TRAJ34	714	0.0538788
TRAV3	TRAJ27	714	0.0538788
TRAV20	TRAJ10	713	0.0538033
TRAV17	TRAJ43	712	0.0537279
TRAV8-7	TRAJ44	712	0.0537279
TRAV9-1	TRAJ7	712	0.0537279
TRAV13-1	TRAJ33	708	0.053426
TRAV21	TRAJ50	707	0.0533506
TRAV29_DV5	TRAJ33	704	0.0531242
TRAV12-2	TRAJ6	702	0.0529733
TRAV27	TRAJ18	700	0.0528223
TRAV27	TRAJ11	698	0.0526714
TRAV4	TRAJ52	698	0.0526714
TRAV10	TRAJ27	691	0.0521432
TRAV18	TRAJ49	688	0.0519168
TRAV21	TRAJ27	687	0.0518413
TRAV1-1	TRAJ24	686	0.0517659
TRAV26-2	TRAJ40	686	0.0517659
TRAV3	TRAJ28	686	0.0517659
TRAV13-1	TRAJ4	685	0.0516904
TRAV8-6	TRAJ56	685	0.0516904
TRAV12-2	TRAJ41	682	0.051464
TRAV13-1	TRAJ38	680	0.0513131
TRAV1-2	TRAJ12	673	0.0507849
TRAV25_a	TRAJ37	670	0.0505585
TRAV13-1	TRAJ28	667	0.0503321
TRAV14_DV4_b	TRAJ22	667	0.0503321
TRAV8-7	TRAJ49	661	0.0498794
TRAV16	TRAJ45	659	0.0497285
TRAV20	TRAJ6	659	0.0497285
TRAV26-2	TRAJ22	658	0.049653
TRAV10	TRAJ33	656	0.0495021
TRAV14_DV4_b	TRAJ45	655	0.0494266
TRAV6	TRAJ45	655	0.0494266
TRAV9-1	TRAJ48	654	0.0493512
TRAV17	TRAJ49	653	0.0492757
TRAV6	TRAJ40	653	0.0492757
TRAV9-1	TRAJ13	652	0.0492002
TRAV27	TRAJ48	651	0.0491248
TRAV14_DV4_b	TRAJ39	647	0.0488229
TRAV18	TRAJ57	645	0.048672
TRAV8-3	TRAJ10	645	0.048672
TRAV26-2	TRAJ49	644	0.0485965
TRAV1-2	TRAJ38	643	0.0485211
TRAV20	TRAJ47	642	0.0484456
TRAV20	TRAJ13	641	0.0483702
TRAV14_DV4_b	TRAJ50	640	0.0482947
TRAV21	TRAJ57	639	0.0482192
TRAV25_a	TRAJ40	635	0.0479174
TRAV20	TRAJ11	634	0.0478419
TRAV1-1	TRAJ37	633	0.0477665
TRAV13-1	TRAJ35	632	0.047691
TRAV14_DV4_b	TRAJ49	631	0.0476156
TRAV10	TRAJ18	629	0.0474646
TRAV27	TRAJ21	628	0.0473892
TRAV1-2	TRAJ37	627	0.0473137
TRAV13-1	TRAJ6	626	0.0472383
TRAV20	TRAJ26	622	0.0469364
TRAV36_DV7	TRAJ45	620	0.0467855
TRAV39	TRAJ43	620	0.0467855
TRAV20	TRAJ40	619	0.04671
TRAV12-2	TRAJ47	617	0.0465591
TRAV29_DV5	TRAJ11	617	0.0465591
TRAV21	TRAJ26	614	0.0463327
TRAV1-1	TRAJ42	611	0.0461064
TRAV1-2	TRAJ39	611	0.0461064
TRAV21	TRAJ41	611	0.0461064
TRAV29_DV5	TRAJ53	611	0.0461064
TRAV12-2	TRAJ4	610	0.0460309
TRAV6	TRAJ33	610	0.0460309
TRAV21	TRAJ6	609	0.0459554
TRAV26-2	TRAJ45	608	0.04588
TRAV8-3	TRAJ50	608	0.04588
TRAV13-1	TRAJ5	607	0.0458045
TRAV25_a	TRAJ28	605	0.0456536
TRAV21	TRAJ37	604	0.0455781
TRAV27	TRAJ57	604	0.0455781
TRAV10	TRAJ39	601	0.0453517
TRAV12-2	TRAJ44	600	0.0452763
TRAV14_DV4_b	TRAJ34	598	0.0451254
TRAV9-1	TRAJ16	598	0.0451254
TRAV14_DV4_b	TRAJ27	590	0.0445217
TRAV6	TRAJ11	590	0.0445217
TRAV8-2	TRAJ54	590	0.0445217
TRAV21	TRAJ60	589	0.0444462
TRAV36_DV7	TRAJ28	589	0.0444462
TRAV4	TRAJ18	584	0.0440689
TRAV25_b	TRAJ45	574	0.0433143
TRAV13-1	TRAJ50	573	0.0432389
TRAV29_DV5	TRAJ60	569	0.042937
TRAV12-1	TRAJ37	568	0.0428616
TRAV14_DV4_b	TRAJ11	568	0.0428616
TRAV21	TRAJ5	567	0.0427861
TRAV13-1	TRAJ26	566	0.0427106
TRAV8-6	TRAJ46	563	0.0424842
TRAV16	TRAJ50	562	0.0424088
TRAV8-3	TRAJ42	561	0.0423333
TRAV12-2	TRAJ42	558	0.0421069
TRAV17	TRAJ40	558	0.0421069
TRAV20	TRAJ28	557	0.0420315
TRAV20	TRAJ60	556	0.041956
TRAV14_DV4_b	TRAJ26	553	0.0417296
TRAV14_DV4_b	TRAJ44	553	0.0417296
TRAV6	TRAJ4	552	0.0416542
TRAV25_b	TRAJ37	550	0.0415033
TRAV18	TRAJ8	544	0.0410505
TRAV12-1	TRAJ27	542	0.0408996
TRAV20	TRAJ24	541	0.0408241
TRAV29_DV5	TRAJ35	540	0.0407487
TRAV8-2	TRAJ60	537	0.0405223
TRAV25_a	TRAJ22	533	0.0402204
TRAV36_DV7	TRAJ40	533	0.0402204
TRAV21	TRAJ3	532	0.040145
TRAV18	TRAJ12	529	0.0399186
TRAV36_DV7	TRAJ57	528	0.0398431
TRAV18	TRAJ28	527	0.0397677
TRAV4	TRAJ50	526	0.0396922
TRAV12-2	TRAJ33	525	0.0396168
TRAV25_b	TRAJ27	525	0.0396168
TRAV12-2	TRAJ11	524	0.0395413
TRAV3	TRAJ17	523	0.0394658
TRAV12-2	TRAJ31	522	0.0393904
TRAV18	TRAJ6	519	0.039164
TRAV1-2	TRAJ36	518	0.0390885
TRAV21	TRAJ39	518	0.0390885
TRAV26-2	TRAJ36	518	0.0390885
TRAV9-1	TRAJ53	518	0.0390885
TRAV1-2	TRAJ23	517	0.0390131
TRAV4	TRAJ49	517	0.0390131
TRAV6	TRAJ28	516	0.0389376
TRAV29_DV5	TRAJ12	514	0.0387867
TRAV1-2	TRAJ35	511	0.0385603
TRAV8-7	TRAJ28	510	0.0384848
TRAV8-2	TRAJ13	507	0.0382585
TRAV6	TRAJ39	505	0.0381075
TRAV14_DV4_b	TRAJ40	500	0.0377302
TRAV21	TRAJ23	500	0.0377302
TRAV27	TRAJ16	500	0.0377302
TRAV18	TRAJ24	499	0.0376548
TRAV20	TRAJ12	499	0.0376548
TRAV12-2	TRAJ52	498	0.0375793
TRAV17	TRAJ11	495	0.0373529
TRAV39	TRAJ45	494	0.0372775
TRAV18	TRAJ35	493	0.037202
TRAV1-1	TRAJ31	491	0.0370511
TRAV8-7	TRAJ50	488	0.0368247
TRAV1-2	TRAJ31	486	0.0366738
TRAV25_b	TRAJ28	486	0.0366738
TRAV17	TRAJ34	485	0.0365983
TRAV8-6	TRAJ18	485	0.0365983
TRAV21	TRAJ28	483	0.0364474
TRAV25_a	TRAJ57	483	0.0364474
TRAV16	TRAJ27	481	0.0362965
TRAV27	TRAJ17	481	0.0362965
TRAV1-2	TRAJ6	476	0.0359192
TRAV21	TRAJ4	474	0.0357683
TRAV25_a	TRAJ58	473	0.0356928
TRAV3	TRAJ34	473	0.0356928
TRAV27	TRAJ58	472	0.0356173
TRAV8-3	TRAJ44	469	0.035391
TRAV16	TRAJ11	467	0.03524
TRAV35	TRAJ52	466	0.0351646
TRAV21	TRAJ10	464	0.0350137
TRAV36_DV7	TRAJ44	461	0.0347873
TRAV36_DV7	TRAJ47	459	0.0346364
TRAV21	TRAJ22	458	0.0345609
TRAV17	TRAJ39	457	0.0344854
TRAV16	TRAJ57	455	0.0343345
TRAV8-7	TRAJ24	453	0.0341836
TRAV12-2	TRAJ28	452	0.0341081
TRAV18	TRAJ33	452	0.0341081
TRAV21	TRAJ47	451	0.0340327
TRAV26-2	TRAJ44	451	0.0340327
TRAV13-1	TRAJ12	450	0.0339572
TRAV26-2	TRAJ41	450	0.0339572
TRAV36_DV7	TRAJ42	449	0.0338818
TRAV35	TRAJ45	444	0.0335045
TRAV10	TRAJ45	442	0.0333535
TRAV25_b	TRAJ40	438	0.0330517
TRAV14_DV4_b	TRAJ23	437	0.0329762
TRAV18	TRAJ9	434	0.0327498
TRAV18	TRAJ17	433	0.0326744
TRAV17	TRAJ6	430	0.032448
TRAV21	TRAJ11	430	0.032448
TRAV26-2	TRAJ54	425	0.0320707
TRAV21	TRAJ33	424	0.0319952
TRAV10	TRAJ10	421	0.0317689
TRAV29_DV5	TRAJ48	421	0.0317689
TRAV1-1	TRAJ33	416	0.0313916
TRAV12-2	TRAJ13	414	0.0312406
TRAV12-2	TRAJ8	414	0.0312406
TRAV14_DV4_b	TRAJ42	412	0.0310897
TRAV1-2	TRAJ16	409	0.0308633
TRAV25_b	TRAJ22	409	0.0308633
TRAV12-2	TRAJ35	407	0.0307124
TRAV2	TRAJ32	407	0.0307124
TRAV36_DV7	TRAJ3	407	0.0307124
TRAV39	TRAJ33	406	0.030637
TRAV1-1	TRAJ28	404	0.030486
TRAV35	TRAJ28	404	0.030486
TRAV36_DV7	TRAJ34	401	0.0302597
TRAV27	TRAJ7	400	0.0301842
TRAV3	TRAJ37	398	0.0300333
TRAV9-1	TRAJ21	397	0.0299578
TRAV18	TRAJ42	394	0.0297314
TRAV26-2	TRAJ37	394	0.0297314
TRAV26-2	TRAJ53	394	0.0297314
TRAV12-1	TRAJ39	393	0.029656
TRAV21	TRAJ36	393	0.029656
TRAV27	TRAJ12	392	0.0295805
TRAV3	TRAJ23	392	0.0295805
TRAV8-2	TRAJ21	392	0.0295805
TRAV17	TRAJ5	390	0.0294296
TRAV18	TRAJ10	390	0.0294296
TRAV1-1	TRAJ5	388	0.0292787
TRAV13-1	TRAJ24	388	0.0292787
TRAV17	TRAJ52	388	0.0292787
TRAV1-1	TRAJ43	387	0.0292032
TRAV21	TRAJ35	387	0.0292032
TRAV21	TRAJ13	386	0.0291277
TRAV6	TRAJ42	386	0.0291277
TRAV3	TRAJ22	385	0.0290523
TRAV1-2	TRAJ11	383	0.0289014
TRAV18	TRAJ36	383	0.0289014
TRAV16	TRAJ6	382	0.0288259
TRAV12-1	TRAJ45	381	0.0287504
TRAV17	TRAJ45	381	0.0287504
TRAV6	TRAJ3	381	0.0287504
TRAV16	TRAJ54	379	0.0285995
TRAV8-2	TRAJ57	379	0.0285995
TRAV8-6	TRAJ21	378	0.0285241
TRAV12-1	TRAJ40	376	0.0283731
TRAV25_a	TRAJ10	375	0.0282977
TRAV35	TRAJ33	375	0.0282977
TRAV4	TRAJ54	375	0.0282977
TRAV12-2	TRAJ36	373	0.0281468
TRAV25_a	TRAJ11	373	0.0281468
TRAV8-3	TRAJ6	373	0.0281468
TRAV29_DV5	TRAJ38	372	0.0280713
TRAV34	TRAJ43	372	0.0280713
TRAV2	TRAJ42	370	0.0279204
TRAV12-2	TRAJ26	369	0.0278449
TRAV13-1	TRAJ31	369	0.0278449
TRAV27	TRAJ56	369	0.0278449
TRAV9-1	TRAJ2	369	0.0278449
TRAV14_DV4_b	TRAJ4	368	0.0277695
TRAV18	TRAJ41	368	0.0277695
TRAV20	TRAJ53	368	0.0277695
TRAV29_DV5	TRAJ10	367	0.027694
TRAV1-2	TRAJ10	366	0.0276185
TRAV26-2	TRAJ34	366	0.0276185
TRAV16	TRAJ12	365	0.0275431
TRAV26-2	TRAJ24	365	0.0275431
TRAV10	TRAJ24	364	0.0274676
TRAV35	TRAJ40	363	0.0273922
TRAV25_a	TRAJ34	362	0.0273167
TRAV25_a	TRAJ26	360	0.0271658
TRAV8-7	TRAJ35	360	0.0271658
TRAV1-2	TRAJ17	359	0.0270903
TRAV14_DV4_b	TRAJ41	359	0.0270903
TRAV34	TRAJ49	359	0.0270903
TRAV8-3	TRAJ41	359	0.0270903
TRAV8-3	TRAJ28	358	0.0270149
TRAV6	TRAJ8	356	0.0268639
TRAV9-1	TRAJ30	356	0.0268639
TRAV16	TRAJ26	355	0.0267885
TRAV16	TRAJ34	354	0.026713
TRAV8-7	TRAJ11	353	0.0266375
TRAV27	TRAJ30	352	0.0265621
TRAV16	TRAJ39	351	0.0264866
TRAV6	TRAJ36	351	0.0264866
TRAV8-7	TRAJ17	350	0.0264112
TRAV12-2	TRAJ38	349	0.0263357
TRAV25_a	TRAJ50	349	0.0263357
TRAV35	TRAJ58	349	0.0263357
TRAV4	TRAJ7	349	0.0263357
TRAV1-2	TRAJ4	348	0.0262602
TRAV25_a	TRAJ47	348	0.0262602
TRAV1-1	TRAJ35	345	0.0260339
TRAV9-1	TRAJ56	345	0.0260339
TRAV12-2	TRAJ50	344	0.0259584
TRAV18	TRAJ58	344	0.0259584
TRAV25_b	TRAJ57	343	0.0258829
TRAV3	TRAJ42	343	0.0258829
TRAV35	TRAJ50	343	0.0258829
TRAV1-2	TRAJ5	342	0.0258075
TRAV16	TRAJ40	341	0.025732
TRAV18	TRAJ16	341	0.025732
TRAV8-3	TRAJ23	341	0.025732
TRAV13-1	TRAJ7	340	0.0256566
TRAV13-1	TRAJ17	339	0.0255811
TRAV20	TRAJ42	338	0.0255056
TRAV25_a	TRAJ23	338	0.0255056
TRAV21	TRAJ24	337	0.0254302
TRAV29_DV5	TRAJ36	337	0.0254302
TRAV4	TRAJ48	337	0.0254302
TRAV26-2	TRAJ38	335	0.0252793
TRAV8-2	TRAJ53	335	0.0252793
TRAV1-2	TRAJ41	334	0.0252038
TRAV18	TRAJ48	334	0.0252038
TRAV20	TRAJ17	332	0.0250529
TRAV16	TRAJ37	331	0.0249774
TRAV21	TRAJ53	331	0.0249774
TRAV3	TRAJ24	331	0.0249774
TRAV10	TRAJ35	330	0.024902
TRAV12-1	TRAJ4	330	0.024902
TRAV12-2	TRAJ9	330	0.024902
TRAV6	TRAJ12	330	0.024902
TRAV8-2	TRAJ58	330	0.024902
TRAV8-3	TRAJ4	329	0.0248265
TRAV13-1	TRAJ41	328	0.024751
TRAV3	TRAJ6	326	0.0246001
TRAV36_DV7	TRAJ39	326	0.0246001
TRAV25_a	TRAJ4	325	0.0245247
TRAV26-2	TRAJ48	323	0.0243737
TRAV21	TRAJ44	320	0.0241474
TRAV25_a	TRAJ39	320	0.0241474
TRAV36_DV7	TRAJ41	320	0.0241474
TRAV3	TRAJ26	319	0.0240719
TRAV26-2	TRAJ33	318	0.0239964
TRAV26-2	TRAJ47	318	0.0239964
TRAV26-2	TRAJ21	317	0.023921
TRAV3	TRAJ52	317	0.023921
TRAV35	TRAJ26	317	0.023921
TRAV36_DV7	TRAJ58	317	0.023921
TRAV25_b	TRAJ58	316	0.0238455
TRAV8-7	TRAJ18	316	0.0238455
TRAV8-3	TRAJ5	315	0.0237701
TRAV18	TRAJ38	314	0.0236946
TRAV25_a	TRAJ6	314	0.0236946
TRAV13-1	TRAJ8	313	0.0236191
TRAV21	TRAJ42	313	0.0236191
TRAV6	TRAJ24	313	0.0236191
TRAV14_DV4_b	TRAJ3	312	0.0235437
TRAV36_DV7	TRAJ50	311	0.0234682
TRAV9-1	TRAJ18	310	0.0233927
TRAV10	TRAJ40	309	0.0233173
TRAV10	TRAJ41	309	0.0233173
TRAV20	TRAJ33	309	0.0233173
TRAV25_b	TRAJ26	308	0.0232418
TRAV21	TRAJ49	307	0.0231664
TRAV35	TRAJ39	307	0.0231664
TRAV25_b	TRAJ11	306	0.0230909
TRAV36_DV7	TRAJ31	306	0.0230909
TRAV13-1	TRAJ13	305	0.0230154
TRAV12-1	TRAJ52	304	0.02294
TRAV25_b	TRAJ34	304	0.02294
TRAV27	TRAJ10	304	0.02294
TRAV29_DV5	TRAJ16	303	0.0228645
TRAV21	TRAJ30	302	0.0227891
TRAV1-1	TRAJ4	301	0.0227136
TRAV17	TRAJ27	300	0.0226381
TRAV14_DV4_b	TRAJ48	299	0.0225627
TRAV25_b	TRAJ10	299	0.0225627
TRAV10	TRAJ28	297	0.0224118
TRAV26-2	TRAJ11	297	0.0224118
TRAV16	TRAJ3	296	0.0223363
TRAV3	TRAJ11	296	0.0223363
TRAV12-2	TRAJ12	295	0.0222608
TRAV16	TRAJ41	294	0.0221854
TRAV10	TRAJ31	293	0.0221099
TRAV12-2	TRAJ10	293	0.0221099
TRAV25_a	TRAJ7	292	0.0220345
TRAV35	TRAJ47	292	0.0220345
TRAV25_a	TRAJ5	291	0.021959
TRAV8-7	TRAJ33	291	0.021959
TRAV14_DV4_b	TRAJ8	289	0.0218081
TRAV16	TRAJ49	289	0.0218081
TRAV26-2	TRAJ30	289	0.0218081
TRAV26-2	TRAJ58	288	0.0217326
TRAV10	TRAJ26	287	0.0216572
TRAV12-1	TRAJ49	287	0.0216572
TRAV29_DV5	TRAJ8	287	0.0216572
TRAV8-3	TRAJ26	287	0.0216572
TRAV10	TRAJ37	286	0.0215817
TRAV3	TRAJ39	286	0.0215817
TRAV35	TRAJ42	286	0.0215817
TRAV8-7	TRAJ48	286	0.0215817
TRAV12-2	TRAJ30	283	0.0213553
TRAV25_a	TRAJ54	283	0.0213553
TRAV36_DV7	TRAJ22	283	0.0213553
TRAV14_DV4_b	TRAJ31	281	0.0212044
TRAV25_b	TRAJ23	281	0.0212044
TRAV27	TRAJ5	281	0.0212044
TRAV16	TRAJ44	279	0.0210535
TRAV21	TRAJ7	279	0.0210535
TRAV12-1	TRAJ47	278	0.020978
TRAV35	TRAJ44	278	0.020978
TRAV39	TRAJ34	278	0.020978
TRAV8-3	TRAJ38	278	0.020978
TRAV12-1	TRAJ32	277	0.0209026
TRAV6	TRAJ35	277	0.0209026
TRAV18	TRAJ7	276	0.0208271
TRAV27	TRAJ6	276	0.0208271
TRAV8-3	TRAJ48	276	0.0208271
TRAV12-1	TRAJ10	275	0.0207516
TRAV16	TRAJ22	275	0.0207516
TRAV12-2	TRAJ46	274	0.0206762
TRAV20	TRAJ41	274	0.0206762
TRAV25_b	TRAJ47	273	0.0206007
TRAV17	TRAJ50	272	0.0205253
TRAV6	TRAJ47	272	0.0205253
TRAV20	TRAJ39	271	0.0204498
TRAV10	TRAJ42	269	0.0202989
TRAV35	TRAJ49	269	0.0202989
TRAV6	TRAJ16	269	0.0202989
TRAV27	TRAJ3	268	0.0202234
TRAV18	TRAJ13	267	0.0201479
TRAV34	TRAJ27	267	0.0201479
TRAV18	TRAJ53	266	0.0200725
TRAV29_DV5	TRAJ17	266	0.0200725
TRAV3	TRAJ40	266	0.0200725
TRAV35	TRAJ41	266	0.0200725
TRAV16	TRAJ10	265	0.019997
TRAV20	TRAJ16	265	0.019997
TRAV25_b	TRAJ4	265	0.019997
TRAV36_DV7	TRAJ37	265	0.019997
TRAV6	TRAJ44	265	0.019997
TRAV8-3	TRAJ33	265	0.019997
TRAV14_DV4_b	TRAJ36	263	0.0198461
TRAV35	TRAJ57	263	0.0198461
TRAV36_DV7	TRAJ23	262	0.0197706
TRAV13-1	TRAJ16	261	0.0196952
TRAV20	TRAJ21	261	0.0196952
TRAV12-2	TRAJ49	260	0.0196197
TRAV25_b	TRAJ52	260	0.0196197
TRAV6	TRAJ38	259	0.0195443
TRAV18	TRAJ31	258	0.0194688
TRAV29_DV5	TRAJ6	258	0.0194688
TRAV6	TRAJ6	258	0.0194688
TRAV25_a	TRAJ52	257	0.0193933
TRAV1-1	TRAJ40	256	0.0193179
TRAV10	TRAJ52	255	0.0192424
TRAV17	TRAJ4	255	0.0192424
TRAV20	TRAJ56	255	0.0192424
TRAV21	TRAJ38	255	0.0192424
TRAV25_a	TRAJ12	254	0.019167
TRAV25_b	TRAJ39	254	0.019167
TRAV34	TRAJ28	254	0.019167
TRAV8-3	TRAJ31	254	0.019167
TRAV8-7	TRAJ57	254	0.019167
TRAV1-1	TRAJ39	253	0.0190915
TRAV25_b	TRAJ50	253	0.0190915
TRAV26-2	TRAJ35	253	0.0190915
TRAV26-2	TRAJ60	253	0.0190915
TRAV25_b	TRAJ5	252	0.019016
TRAV10	TRAJ44	251	0.0189406
TRAV20	TRAJ44	250	0.0188651
TRAV8-7	TRAJ16	249	0.0187897
TRAV12-1	TRAJ34	246	0.0185633
TRAV36_DV7	TRAJ33	246	0.0185633
TRAV1-2	TRAJ45	244	0.0184124
TRAV3	TRAJ45	244	0.0184124
TRAV1-1	TRAJ45	243	0.0183369
TRAV35	TRAJ34	243	0.0183369
TRAV6	TRAJ30	243	0.0183369
TRAV16	TRAJ42	241	0.018186
TRAV3	TRAJ4	239	0.0180351
TRAV25_b	TRAJ54	238	0.0179596
TRAV6	TRAJ52	238	0.0179596
TRAV1-1	TRAJ11	237	0.0178841
TRAV6	TRAJ18	237	0.0178841
TRAV8-3	TRAJ3	237	0.0178841
TRAV14_DV4_b	TRAJ6	236	0.0178087
TRAV20	TRAJ49	236	0.0178087
TRAV25_a	TRAJ38	233	0.0175823
TRAV12-2	TRAJ17	232	0.0175068
TRAV8-3	TRAJ7	231	0.0174314
TRAV17	TRAJ37	230	0.0173559
TRAV34	TRAJ23	230	0.0173559
TRAV34	TRAJ50	230	0.0173559
TRAV35	TRAJ11	230	0.0173559
TRAV12-1	TRAJ3	229	0.0172804
TRAV25_a	TRAJ9	227	0.0171295
TRAV20	TRAJ18	226	0.0170541
TRAV2	TRAJ23	224	0.0169031
TRAV36_DV7	TRAJ60	224	0.0169031
TRAV8-7	TRAJ12	224	0.0169031
TRAV1-1	TRAJ12	223	0.0168277
TRAV29_DV5	TRAJ21	223	0.0168277
TRAV39	TRAJ39	223	0.0168277
TRAV1-1	TRAJ30	222	0.0167522
TRAV25_a	TRAJ24	221	0.0166768
TRAV25_b	TRAJ12	221	0.0166768
TRAV10	TRAJ47	220	0.0166013
TRAV14_DV4_b	TRAJ38	220	0.0166013
TRAV10	TRAJ4	219	0.0165258
TRAV8-3	TRAJ49	219	0.0165258
TRAV8-7	TRAJ31	219	0.0165258
TRAV20	TRAJ31	218	0.0164504
TRAV10	TRAJ11	217	0.0163749
TRAV8-7	TRAJ58	217	0.0163749
TRAV10	TRAJ36	216	0.0162995
TRAV3	TRAJ47	216	0.0162995
TRAV1-1	TRAJ13	215	0.016224
TRAV20	TRAJ36	215	0.016224
TRAV1-2	TRAJ18	214	0.0161485
TRAV6	TRAJ10	214	0.0161485
TRAV1-1	TRAJ10	213	0.0160731
TRAV18	TRAJ60	213	0.0160731
TRAV25_a	TRAJ16	213	0.0160731
TRAV3	TRAJ10	213	0.0160731
TRAV6	TRAJ41	213	0.0160731
TRAV12-1	TRAJ22	212	0.0159976
TRAV34	TRAJ52	211	0.0159222
TRAV16	TRAJ24	210	0.0158467
TRAV21	TRAJ9	209	0.0157712
TRAV3	TRAJ36	209	0.0157712
TRAV16	TRAJ60	208	0.0156958
TRAV25_a	TRAJ8	208	0.0156958
TRAV39	TRAJ31	208	0.0156958
TRAV25_a	TRAJ33	207	0.0156203
TRAV13-1	TRAJ9	206	0.0155449
TRAV25_b	TRAJ6	204	0.0153939
TRAV34	TRAJ40	204	0.0153939
TRAV35	TRAJ10	204	0.0153939
TRAV1-2	TRAJ22	203	0.0153185
TRAV25_a	TRAJ31	203	0.0153185
TRAV17	TRAJ3	202	0.015243
TRAV36_DV7	TRAJ30	202	0.015243
TRAV8-3	TRAJ36	202	0.015243
TRAV3	TRAJ33	201	0.0151676
TRAV35	TRAJ24	201	0.0151676
TRAV39	TRAJ27	199	0.0150166
TRAV6	TRAJ31	199	0.0150166
TRAV8-3	TRAJ18	199	0.0150166
TRAV8-7	TRAJ53	199	0.0150166
TRAV25_a	TRAJ36	198	0.0149412
TRAV12-1	TRAJ33	197	0.0148657
TRAV14_DV4_b	TRAJ54	197	0.0148657
TRAV1-1	TRAJ36	196	0.0147903
TRAV1-2	TRAJ9	196	0.0147903
TRAV2	TRAJ22	196	0.0147903
TRAV25_a	TRAJ3	196	0.0147903
TRAV36_DV7	TRAJ24	196	0.0147903
TRAV14_DV4_b	TRAJ10	195	0.0147148
TRAV16	TRAJ5	195	0.0147148
TRAV21	TRAJ8	194	0.0146393
TRAV25_a	TRAJ13	194	0.0146393
TRAV8-2	TRAJ46	194	0.0146393
TRAV12-1	TRAJ24	193	0.0145639
TRAV35	TRAJ31	193	0.0145639
TRAV12-1	TRAJ11	192	0.0144884
TRAV34	TRAJ57	192	0.0144884
TRAV8-6	TRAJ60	192	0.0144884
TRAV1-1	TRAJ9	191	0.014413
TRAV25_b	TRAJ16	190	0.0143375
TRAV25_b	TRAJ7	190	0.0143375
TRAV1-1	TRAJ38	189	0.014262
TRAV36_DV7	TRAJ53	189	0.014262
TRAV12-2	TRAJ7	188	0.0141866
TRAV16	TRAJ38	187	0.0141111
TRAV8-7	TRAJ4	187	0.0141111
TRAV17	TRAJ22	186	0.0140356
TRAV12-1	TRAJ50	185	0.0139602
TRAV1-2	TRAJ8	184	0.0138847
TRAV14_DV4_b	TRAJ12	184	0.0138847
TRAV25_a	TRAJ42	184	0.0138847
TRAV29_DV5	TRAJ13	184	0.0138847
TRAV10	TRAJ6	183	0.0138093
TRAV20	TRAJ9	181	0.0136583
TRAV3	TRAJ35	181	0.0136583
TRAV8-3	TRAJ22	181	0.0136583
TRAV39	TRAJ28	180	0.0135829
TRAV39	TRAJ60	180	0.0135829
TRAV12-1	TRAJ44	178	0.013432
TRAV13-1	TRAJ30	178	0.013432
TRAV16	TRAJ23	178	0.013432
TRAV16	TRAJ31	178	0.013432
TRAV25_a	TRAJ35	178	0.013432
TRAV6	TRAJ9	178	0.013432
TRAV14_DV4_b	TRAJ33	177	0.0133565
TRAV2	TRAJ34	177	0.0133565
TRAV39	TRAJ46	177	0.0133565
TRAV2	TRAJ3	175	0.0132056
TRAV29_DV5	TRAJ4	175	0.0132056
TRAV17	TRAJ23	173	0.0130547
TRAV21	TRAJ48	173	0.0130547
TRAV12-1	TRAJ12	172	0.0129792
TRAV17	TRAJ36	172	0.0129792
TRAV25_b	TRAJ31	172	0.0129792
TRAV8-2	TRAJ2	172	0.0129792
TRAV12-1	TRAJ41	170	0.0128283
TRAV25_b	TRAJ38	170	0.0128283
TRAV34	TRAJ44	170	0.0128283
TRAV17	TRAJ8	169	0.0127528
TRAV35	TRAJ22	169	0.0127528
TRAV8-7	TRAJ30	169	0.0127528
TRAV34	TRAJ26	168	0.0126774
TRAV20	TRAJ35	166	0.0125264
TRAV8-3	TRAJ11	166	0.0125264
TRAV18	TRAJ21	165	0.012451
TRAV1-2	TRAJ30	164	0.0123755
TRAV17	TRAJ47	164	0.0123755
TRAV25_b	TRAJ42	163	0.0123001
TRAV17	TRAJ26	161	0.0121491
TRAV14_DV4_b	TRAJ9	160	0.0120737
TRAV39	TRAJ42	160	0.0120737
TRAV14_DV4_b	TRAJ16	159	0.0119982
TRAV21	TRAJ31	158	0.0119228
TRAV16	TRAJ9	157	0.0118473
TRAV2	TRAJ43	157	0.0118473
TRAV25_b	TRAJ13	157	0.0118473
TRAV25_b	TRAJ9	157	0.0118473
TRAV8-2	TRAJ56	157	0.0118473
TRAV14_DV4_b	TRAJ17	156	0.0117718
TRAV21	TRAJ17	156	0.0117718
TRAV25_b	TRAJ8	156	0.0117718
TRAV13-1	TRAJ21	155	0.0116964
TRAV13-1	TRAJ53	155	0.0116964
TRAV13-1	TRAJ54	155	0.0116964
TRAV25_b	TRAJ24	155	0.0116964
TRAV12-1	TRAJ13	154	0.0116209
TRAV12-1	TRAJ6	154	0.0116209
TRAV20	TRAJ38	154	0.0116209
TRAV3	TRAJ12	154	0.0116209
TRAV4	TRAJ53	154	0.0116209
TRAV14_DV4_b	TRAJ13	153	0.0115455
TRAV14_DV4_b	TRAJ30	152	0.01147
TRAV14_DV4_b	TRAJ57	150	0.0113191
TRAV34	TRAJ54	150	0.0113191
TRAV1-1	TRAJ8	148	0.0111682
TRAV12-2	TRAJ54	148	0.0111682
TRAV25_b	TRAJ3	148	0.0111682
TRAV3	TRAJ30	148	0.0111682
TRAV35	TRAJ4	148	0.0111682
TRAV27	TRAJ9	147	0.0110927
TRAV1-2	TRAJ13	146	0.0110172
TRAV12-1	TRAJ26	146	0.0110172
TRAV26-2	TRAJ31	146	0.0110172
TRAV34	TRAJ22	146	0.0110172
TRAV35	TRAJ60	146	0.0110172
TRAV17	TRAJ44	145	0.0109418
TRAV8-7	TRAJ21	144	0.0108663
TRAV10	TRAJ16	143	0.0107908
TRAV21	TRAJ56	143	0.0107908
TRAV8-7	TRAJ5	143	0.0107908
TRAV17	TRAJ12	142	0.0107154
TRAV18	TRAJ56	142	0.0107154
TRAV20	TRAJ30	142	0.0107154
TRAV29_DV5	TRAJ46	142	0.0107154
TRAV14_DV4_b	TRAJ7	141	0.0106399
TRAV17	TRAJ24	141	0.0106399
TRAV17	TRAJ48	140	0.0105645
TRAV8-3	TRAJ9	140	0.0105645
TRAV16	TRAJ17	139	0.010489
TRAV16	TRAJ28	139	0.010489
TRAV25_a	TRAJ18	139	0.010489
TRAV3	TRAJ8	139	0.010489
TRAV8-6	TRAJ2	139	0.010489
TRAV12-2	TRAJ18	138	0.0104135
TRAV21	TRAJ18	138	0.0104135
TRAV26-2	TRAJ12	138	0.0104135
TRAV3	TRAJ31	138	0.0104135
TRAV12-1	TRAJ31	137	0.0103381
TRAV34	TRAJ42	137	0.0103381
TRAV8-3	TRAJ57	137	0.0103381
TRAV12-2	TRAJ53	136	0.0102626
TRAV3	TRAJ21	136	0.0102626
TRAV3	TRAJ5	136	0.0102626
TRAV12-1	TRAJ9	134	0.0101117
TRAV29_DV5	TRAJ56	133	0.0100362
TRAV36_DV7	TRAJ49	133	0.0100362
TRAV17	TRAJ42	132	0.00996078
TRAV18	TRAJ3	132	0.00996078
TRAV25_b	TRAJ36	132	0.00996078
TRAV29_DV5	TRAJ7	132	0.00996078
TRAV10	TRAJ49	131	0.00988532
TRAV16	TRAJ53	131	0.00988532
TRAV16	TRAJ8	131	0.00988532
TRAV26-2	TRAJ17	131	0.00988532
TRAV35	TRAJ30	131	0.00988532
TRAV4	TRAJ46	131	0.00988532
TRAV10	TRAJ50	130	0.00980986
TRAV12-2	TRAJ48	130	0.00980986
TRAV27	TRAJ60	130	0.00980986
TRAV3	TRAJ44	130	0.00980986
TRAV13-1	TRAJ18	129	0.0097344
TRAV18	TRAJ2	129	0.0097344
TRAV25_b	TRAJ35	129	0.0097344
TRAV8-6	TRAJ25	129	0.0097344
TRAV9-1	TRAJ46	129	0.0097344
TRAV1-1	TRAJ41	128	0.00965894
TRAV1-1	TRAJ16	127	0.00958348
TRAV8-3	TRAJ35	127	0.00958348
TRAV12-1	TRAJ35	126	0.00950802
TRAV12-1	TRAJ42	126	0.00950802
TRAV13-1	TRAJ57	126	0.00950802
TRAV6	TRAJ50	126	0.00950802
TRAV34	TRAJ45	125	0.00943256
TRAV39	TRAJ50	125	0.00943256
TRAV17	TRAJ54	124	0.0093571
TRAV25_a	TRAJ17	124	0.0093571
TRAV25_b	TRAJ33	124	0.0093571
TRAV29_DV5	TRAJ18	124	0.0093571
TRAV29_DV5	TRAJ3	124	0.0093571
TRAV10	TRAJ3	123	0.00928164
TRAV34	TRAJ34	123	0.00928164
TRAV39	TRAJ52	123	0.00928164
TRAV8-7	TRAJ8	123	0.00928164
TRAV34	TRAJ33	122	0.00920618
TRAV34	TRAJ39	122	0.00920618
TRAV2	TRAJ27	121	0.00913072
TRAV8-7	TRAJ6	121	0.00913072
TRAV1-2	TRAJ3	120	0.00905526
TRAV13-1	TRAJ58	120	0.00905526
TRAV17	TRAJ31	119	0.0089798
TRAV29_DV5	TRAJ5	119	0.0089798
TRAV35	TRAJ16	119	0.0089798
TRAV8-7	TRAJ46	119	0.0089798
TRAV12-1	TRAJ5	118	0.00890434
TRAV12-2	TRAJ21	118	0.00890434
TRAV14_DV4_b	TRAJ21	118	0.00890434
TRAV27	TRAJ8	118	0.00890434
TRAV3	TRAJ9	118	0.00890434
TRAV35	TRAJ6	118	0.00890434
TRAV17	TRAJ28	117	0.00882888
TRAV8-3	TRAJ16	117	0.00882888
TRAV10	TRAJ17	116	0.00875342
TRAV36_DV7	TRAJ17	116	0.00875342
TRAV8-3	TRAJ17	116	0.00875342
TRAV16	TRAJ48	115	0.00867796
TRAV20	TRAJ48	114	0.00860249
TRAV1-2	TRAJ44	113	0.00852703
TRAV17	TRAJ41	113	0.00852703
TRAV20	TRAJ7	113	0.00852703
TRAV34	TRAJ58	113	0.00852703
TRAV12-1	TRAJ54	112	0.00845157
TRAV13-1	TRAJ48	112	0.00845157
TRAV36_DV7	TRAJ46	112	0.00845157
TRAV6	TRAJ54	112	0.00845157
TRAV25_a	TRAJ53	111	0.00837611
TRAV3	TRAJ16	111	0.00837611
TRAV10	TRAJ48	110	0.00830065
TRAV10	TRAJ7	110	0.00830065
TRAV29_DV5	TRAJ9	110	0.00830065
TRAV6	TRAJ13	110	0.00830065
TRAV8-3	TRAJ53	110	0.00830065
TRAV2	TRAJ24	109	0.00822519
TRAV3	TRAJ49	109	0.00822519
TRAV17	TRAJ7	108	0.00814973
TRAV39	TRAJ40	108	0.00814973
TRAV17	TRAJ53	107	0.00807427
TRAV25_b	TRAJ18	107	0.00807427
TRAV4	TRAJ57	107	0.00807427
TRAV1-1	TRAJ21	106	0.00799881
TRAV2	TRAJ37	106	0.00799881
TRAV35	TRAJ38	106	0.00799881
TRAV12-1	TRAJ48	104	0.00784789
TRAV6	TRAJ17	104	0.00784789
TRAV6	TRAJ49	104	0.00784789
TRAV12-1	TRAJ28	103	0.00777243
TRAV3	TRAJ3	102	0.00769697
TRAV35	TRAJ53	102	0.00769697
TRAV27	TRAJ4	101	0.00762151
TRAV8-7	TRAJ13	100	0.00754605
TRAV12-2	TRAJ16	99	0.00747059
TRAV25_b	TRAJ53	99	0.00747059
TRAV17	TRAJ9	98	0.00739513
TRAV2	TRAJ39	98	0.00739513
TRAV12-1	TRAJ38	97	0.00731967
TRAV35	TRAJ3	97	0.00731967
TRAV35	TRAJ36	96	0.00724421
TRAV39	TRAJ53	96	0.00724421
TRAV16	TRAJ35	95	0.00716875
TRAV2	TRAJ40	95	0.00716875
TRAV20	TRAJ2	95	0.00716875
TRAV35	TRAJ12	93	0.00701782
TRAV1-1	TRAJ6	92	0.00694236
TRAV16	TRAJ56	92	0.00694236
TRAV2	TRAJ11	92	0.00694236
TRAV25_b	TRAJ17	92	0.00694236
TRAV35	TRAJ35	92	0.00694236
TRAV14_DV4_b	TRAJ18	91	0.0068669
TRAV26-2	TRAJ56	90	0.00679144
TRAV25_b	TRAJ41	88	0.00664052
TRAV6	TRAJ7	87	0.00656506
TRAV25_b	TRAJ60	86	0.0064896
TRAV39	TRAJ23	86	0.0064896
TRAV17	TRAJ16	85	0.00641414
TRAV34	TRAJ53	85	0.00641414
TRAV36_DV7	TRAJ35	85	0.00641414
TRAV39	TRAJ30	85	0.00641414
TRAV16	TRAJ33	83	0.00626322
TRAV2	TRAJ5	83	0.00626322
TRAV25_a	TRAJ41	82	0.00618776
TRAV8-2	TRAJ25	82	0.00618776
TRAV1-2	TRAJ7	81	0.0061123
TRAV16	TRAJ13	81	0.0061123
TRAV26-2	TRAJ25	81	0.0061123
TRAV36_DV7	TRAJ5	81	0.0061123
TRAV8-3	TRAJ30	81	0.0061123
TRAV2	TRAJ28	80	0.00603684
TRAV25_a	TRAJ60	80	0.00603684
TRAV8-3	TRAJ13	80	0.00603684
TRAV12-1	TRAJ17	79	0.00596138
TRAV26-2	TRAJ6	79	0.00596138
TRAV39	TRAJ54	79	0.00596138
TRAV8-3	TRAJ8	79	0.00596138
TRAV8-7	TRAJ56	79	0.00596138
TRAV14_DV4_b	TRAJ24	78	0.00588592
TRAV16	TRAJ58	76	0.005735
TRAV39	TRAJ47	76	0.005735
TRAV14_DV4_b	TRAJ53	75	0.00565954
TRAV16	TRAJ36	75	0.00565954
TRAV12-1	TRAJ36	74	0.00558408
TRAV17	TRAJ35	72	0.00543315
TRAV21	TRAJ2	72	0.00543315
TRAV35	TRAJ13	72	0.00543315
TRAV35	TRAJ17	72	0.00543315
TRAV8-3	TRAJ2	72	0.00543315
TRAV1-1	TRAJ3	71	0.00535769
TRAV12-1	TRAJ16	71	0.00535769
TRAV26-2	TRAJ13	71	0.00535769
TRAV12-1	TRAJ8	70	0.00528223
TRAV17	TRAJ13	70	0.00528223
TRAV17	TRAJ58	70	0.00528223
TRAV26-2	TRAJ5	70	0.00528223
TRAV10	TRAJ22	68	0.00513131
TRAV14_DV4_b	TRAJ2	68	0.00513131
TRAV16	TRAJ16	68	0.00513131
TRAV26-2	TRAJ10	68	0.00513131
TRAV35	TRAJ9	68	0.00513131
TRAV1-1	TRAJ18	67	0.00505585
TRAV25_a	TRAJ48	67	0.00505585
TRAV1-1	TRAJ47	66	0.00498039
TRAV1-1	TRAJ17	65	0.00490493
TRAV13-1	TRAJ2	65	0.00490493
TRAV26-2	TRAJ16	65	0.00490493
TRAV3	TRAJ13	65	0.00490493
TRAV34	TRAJ5	65	0.00490493
TRAV21	TRAJ46	64	0.00482947
TRAV35	TRAJ8	64	0.00482947
TRAV17	TRAJ56	63	0.00475401
TRAV2	TRAJ36	63	0.00475401
TRAV8-3	TRAJ12	63	0.00475401
TRAV9-1	TRAJ25	63	0.00475401
TRAV10	TRAJ60	62	0.00467855
TRAV18	TRAJ30	62	0.00467855
TRAV6	TRAJ48	61	0.00460309
TRAV8-7	TRAJ60	61	0.00460309
TRAV12-1	TRAJ21	60	0.00452763
TRAV10	TRAJ23	59	0.00445217
TRAV12-1	TRAJ18	59	0.00445217
TRAV8-7	TRAJ7	59	0.00445217
TRAV17	TRAJ33	58	0.00437671
TRAV2	TRAJ45	58	0.00437671
TRAV25_a	TRAJ21	58	0.00437671
TRAV35	TRAJ48	58	0.00437671
TRAV12-1	TRAJ2	57	0.00430125
TRAV12-1	TRAJ57	57	0.00430125
TRAV17	TRAJ57	57	0.00430125
TRAV26-2	TRAJ46	57	0.00430125
TRAV34	TRAJ17	57	0.00430125
TRAV35	TRAJ18	57	0.00430125
TRAV1-2	TRAJ47	56	0.00422579
TRAV10	TRAJ58	56	0.00422579
TRAV12-2	TRAJ57	55	0.00415033
TRAV36_DV7	TRAJ10	55	0.00415033
TRAV1-1	TRAJ50	54	0.00407487
TRAV12-2	TRAJ2	54	0.00407487
TRAV21	TRAJ21	54	0.00407487
TRAV36_DV7	TRAJ36	54	0.00407487
TRAV8-7	TRAJ9	54	0.00407487
TRAV16	TRAJ46	53	0.00399941
TRAV36_DV7	TRAJ13	53	0.00399941
TRAV39	TRAJ37	53	0.00399941
TRAV26-2	TRAJ9	52	0.00392394
TRAV29_DV5	TRAJ2	52	0.00392394
TRAV34	TRAJ47	52	0.00392394
TRAV12-1	TRAJ53	51	0.00384848
TRAV34	TRAJ24	51	0.00384848
TRAV25_a	TRAJ46	50	0.00377302
TRAV26-2	TRAJ18	50	0.00377302
TRAV3	TRAJ50	49	0.00369756
TRAV12-2	TRAJ25	48	0.0036221
TRAV14_DV4_b	TRAJ35	48	0.0036221
TRAV14_DV4_b	TRAJ56	48	0.0036221
TRAV34	TRAJ37	48	0.0036221
TRAV3	TRAJ18	47	0.00354664
TRAV3	TRAJ38	46	0.00347118
TRAV39	TRAJ49	46	0.00347118
TRAV1-1	TRAJ44	45	0.00339572
TRAV2	TRAJ16	45	0.00339572
TRAV36_DV7	TRAJ48	45	0.00339572
TRAV34	TRAJ10	44	0.00332026
TRAV16	TRAJ30	43	0.0032448
TRAV2	TRAJ33	43	0.0032448
TRAV34	TRAJ35	43	0.0032448
TRAV36_DV7	TRAJ6	43	0.0032448
TRAV10	TRAJ12	42	0.00316934
TRAV10	TRAJ57	42	0.00316934
TRAV35	TRAJ7	41	0.00309388
TRAV4	TRAJ25	41	0.00309388
TRAV1-1	TRAJ49	40	0.00301842
TRAV14_DV4_b	TRAJ60	40	0.00301842
TRAV16	TRAJ21	40	0.00301842
TRAV17	TRAJ38	40	0.00301842
TRAV27	TRAJ46	40	0.00301842
TRAV3	TRAJ41	40	0.00301842
TRAV2	TRAJ6	39	0.00294296
TRAV26-2	TRAJ4	39	0.00294296
TRAV3	TRAJ7	39	0.00294296
TRAV1-2	TRAJ21	38	0.0028675
TRAV12-1	TRAJ58	38	0.0028675
TRAV8-7	TRAJ10	38	0.0028675
TRAV16	TRAJ7	37	0.00279204
TRAV17	TRAJ30	37	0.00279204
TRAV25_a	TRAJ56	37	0.00279204
TRAV25_b	TRAJ21	37	0.00279204
TRAV35	TRAJ5	37	0.00279204
TRAV14_DV4_b	TRAJ25	36	0.00271658
TRAV18	TRAJ59	36	0.00271658
TRAV25_b	TRAJ48	36	0.00271658
TRAV8-3	TRAJ60	36	0.00271658
TRAV13-1	TRAJ25	35	0.00264112
TRAV36_DV7	TRAJ38	35	0.00264112
TRAV39	TRAJ56	35	0.00264112
TRAV1-2	TRAJ48	34	0.00256566
TRAV35	TRAJ21	34	0.00256566
TRAV4	TRAJ2	34	0.00256566
TRAV8-3	TRAJ21	34	0.00256566
TRAV12-1	TRAJ60	33	0.0024902
TRAV34	TRAJ48	33	0.0024902
TRAV35	TRAJ46	33	0.0024902
TRAV8-3	TRAJ1	33	0.0024902
TRAV14_DV4_b	TRAJ58	32	0.00241474
TRAV25_b	TRAJ46	32	0.00241474
TRAV2	TRAJ4	31	0.00233927
TRAV36_DV7	TRAJ16	31	0.00233927
TRAV10	TRAJ53	30	0.00226381
TRAV25_a	TRAJ2	30	0.00226381
TRAV26-2	TRAJ8	30	0.00226381
TRAV36_DV7	TRAJ11	30	0.00226381
TRAV4	TRAJ60	30	0.00226381
TRAV10	TRAJ13	29	0.00218835
TRAV8-3	TRAJ58	29	0.00218835
TRAV2	TRAJ26	28	0.00211289
TRAV29_DV5	TRAJ25	28	0.00211289
TRAV34	TRAJ38	28	0.00211289
TRAV36_DV7	TRAJ9	28	0.00211289
TRAV9-1	TRAJ59	28	0.00211289
TRAV1-2	TRAJ50	27	0.00203743
TRAV2	TRAJ12	27	0.00203743
TRAV2	TRAJ17	27	0.00203743
TRAV25_b	TRAJ2	27	0.00203743
TRAV25_b	TRAJ56	27	0.00203743
TRAV4	TRAJ56	27	0.00203743
TRAV1-1	TRAJ52	26	0.00196197
TRAV1-1	TRAJ7	26	0.00196197
TRAV1-2	TRAJ57	26	0.00196197
TRAV17	TRAJ60	26	0.00196197
TRAV25_a	TRAJ25	26	0.00196197
TRAV6	TRAJ2	26	0.00196197
TRAV1-2	TRAJ25	25	0.00188651
TRAV3	TRAJ25	25	0.00188651
TRAV20	TRAJ25	24	0.00181105
TRAV8-7	TRAJ25	24	0.00181105
TRAV16	TRAJ2	23	0.00173559
TRAV17	TRAJ10	23	0.00173559
TRAV25_a	TRAJ30	23	0.00173559
TRAV35	TRAJ56	23	0.00173559
TRAV8-7	TRAJ3	23	0.00173559
TRAV12-1	TRAJ46	22	0.00166013
TRAV25_b	TRAJ25	22	0.00166013
TRAV12-1	TRAJ7	21	0.00158467
TRAV17	TRAJ2	21	0.00158467
TRAV3	TRAJ48	21	0.00158467
TRAV2	TRAJ30	20	0.00150921
TRAV2	TRAJ31	20	0.00150921
TRAV34	TRAJ36	20	0.00150921
TRAV34	TRAJ60	20	0.00150921
TRAV6	TRAJ60	20	0.00150921
TRAV12-1	TRAJ56	19	0.00143375
TRAV2	TRAJ21	19	0.00143375
TRAV3	TRAJ54	19	0.00143375
TRAV36_DV7	TRAJ12	19	0.00143375
TRAV36_DV7	TRAJ56	19	0.00143375
TRAV2	TRAJ13	18	0.00135829
TRAV25_b	TRAJ30	18	0.00135829
TRAV35	TRAJ2	18	0.00135829
TRAV6	TRAJ58	18	0.00135829
TRAV1-1	TRAJ57	17	0.00128283
TRAV13-1	TRAJ46	17	0.00128283
TRAV13-1	TRAJ56	17	0.00128283
TRAV34	TRAJ31	17	0.00128283
TRAV8-3	TRAJ46	17	0.00128283
TRAV2	TRAJ9	16	0.00120737
TRAV34	TRAJ30	16	0.00120737
TRAV6	TRAJ21	16	0.00120737
TRAV9-1	TRAJ14	16	0.00120737
TRAV12-1	TRAJ30	15	0.00113191
TRAV36_DV7	TRAJ18	15	0.00113191
TRAV36_DV7	TRAJ21	15	0.00113191
TRAV6	TRAJ57	15	0.00113191
TRAV8-3	TRAJ56	15	0.00113191
TRAV10	TRAJ30	14	0.00105645
TRAV12-2	TRAJ56	14	0.00105645
TRAV10	TRAJ54	13	0.000980986
TRAV3	TRAJ57	13	0.000980986
TRAV39	TRAJ48	13	0.000980986
TRAV10	TRAJ56	12	0.000905526
TRAV18	TRAJ25	12	0.000905526
TRAV2	TRAJ10	12	0.000905526
TRAV2	TRAJ52	12	0.000905526
TRAV3	TRAJ2	12	0.000905526
TRAV3	TRAJ53	12	0.000905526
TRAV36_DV7	TRAJ2	12	0.000905526
TRAV39	TRAJ41	12	0.000905526
TRAV17	TRAJ21	11	0.000830065
TRAV18	TRAJ1	11	0.000830065
TRAV2	TRAJ8	11	0.000830065
TRAV26-2	TRAJ3	11	0.000830065
TRAV34	TRAJ46	11	0.000830065
TRAV39	TRAJ5	11	0.000830065
TRAV6	TRAJ53	11	0.000830065
TRAV1-2	TRAJ49	10	0.000754605
TRAV34	TRAJ2	10	0.000754605
TRAV40	TRAJ37	10	0.000754605
TRAV1-1	TRAJ53	9	0.000679144
TRAV17	TRAJ17	9	0.000679144
TRAV34	TRAJ21	9	0.000679144
TRAV36_DV7	TRAJ8	9	0.000679144
TRAV4	TRAJ58	9	0.000679144
TRAV36_DV7	TRAJ4	8	0.000603684
TRAV10	TRAJ9	7	0.000528223
TRAV14_DV4_b	TRAJ46	7	0.000528223
TRAV2	TRAJ2	7	0.000528223
TRAV2	TRAJ35	7	0.000528223
TRAV2	TRAJ57	7	0.000528223
TRAV21	TRAJ25	7	0.000528223
TRAV1-2	TRAJ52	6	0.000452763
TRAV12-2	TRAJ60	6	0.000452763
TRAV2	TRAJ41	6	0.000452763
TRAV2	TRAJ44	6	0.000452763
TRAV2	TRAJ58	6	0.000452763
TRAV26-2	TRAJ2	6	0.000452763
TRAV34	TRAJ6	6	0.000452763
TRAV39	TRAJ22	6	0.000452763
TRAV6	TRAJ46	6	0.000452763
TRAV12-1	TRAJ25	5	0.000377302
TRAV18	TRAJ18	5	0.000377302
TRAV34	TRAJ13	5	0.000377302
TRAV36_DV7	TRAJ7	5	0.000377302
TRAV39	TRAJ26	5	0.000377302
TRAV39	TRAJ4	5	0.000377302
TRAV40	TRAJ31	5	0.000377302
TRAV1-1	TRAJ25	4	0.000301842
TRAV1-1	TRAJ54	4	0.000301842
TRAV1-1	TRAJ56	4	0.000301842
TRAV1-1	TRAJ60	4	0.000301842
TRAV13-1	TRAJ60	4	0.000301842
TRAV2	TRAJ38	4	0.000301842
TRAV2	TRAJ47	4	0.000301842
TRAV3	TRAJ60	4	0.000301842
TRAV39	TRAJ16	4	0.000301842
TRAV39	TRAJ35	4	0.000301842
TRAV1-1	TRAJ58	3	0.000226381
TRAV1-2	TRAJ60	3	0.000226381
TRAV16	TRAJ18	3	0.000226381
TRAV17	TRAJ46	3	0.000226381
TRAV29_DV5	TRAJ55	3	0.000226381
TRAV3	TRAJ56	3	0.000226381
TRAV3	TRAJ58	3	0.000226381
TRAV34	TRAJ56	3	0.000226381
TRAV35	TRAJ25	3	0.000226381
TRAV39	TRAJ10	3	0.000226381
TRAV39	TRAJ36	3	0.000226381
TRAV39	TRAJ9	3	0.000226381
TRAV4	TRAJ55	3	0.000226381
TRAV40	TRAJ43	3	0.000226381
TRAV8-2	TRAJ14	3	0.000226381
TRAV8-7	TRAJ1	3	0.000226381
TRAV1-1	TRAJ2	2	0.000150921
TRAV1-1	TRAJ48	2	0.000150921
TRAV10	TRAJ5	2	0.000150921
TRAV20	TRAJ46	2	0.000150921
TRAV26-2	TRAJ7	2	0.000150921
TRAV3	TRAJ46	2	0.000150921
TRAV39	TRAJ13	2	0.000150921
TRAV39	TRAJ3	2	0.000150921
TRAV40	TRAJ39	2	0.000150921
TRAV40	TRAJ49	2	0.000150921
TRAV8-2	TRAJ1	2	0.000150921
TRAV8-3	TRAJ25	2	0.000150921
TRAV8-7	TRAJ2	2	0.000150921
TRAV9-1	TRAJ55	2	0.000150921
TRAV1-1	TRAJ14	1	7.54605e-05
TRAV1-1	TRAJ46	1	7.54605e-05
TRAV1-2	TRAJ46	1	7.54605e-05
TRAV1-2	TRAJ55	1	7.54605e-05
TRAV10	TRAJ46	1	7.54605e-05
TRAV12-1	TRAJ14	1	7.54605e-05
TRAV12-2	TRAJ58	1	7.54605e-05
TRAV13-1	TRAJ55	1	7.54605e-05
TRAV14_DV4_b	TRAJ14	1	7.54605e-05
TRAV16	TRAJ55	1	7.54605e-05
TRAV17	TRAJ25	1	7.54605e-05
TRAV18	TRAJ55	1	7.54605e-05
TRAV2	TRAJ25	1	7.54605e-05
TRAV2	TRAJ46	1	7.54605e-05
TRAV2	TRAJ48	1	7.54605e-05
TRAV2	TRAJ50	1	7.54605e-05
TRAV20	TRAJ55	1	7.54605e-05
TRAV27	TRAJ14	1	7.54605e-05
TRAV3	TRAJ14	1	7.54605e-05
TRAV34	TRAJ11	1	7.54605e-05
TRAV34	TRAJ9	1	7.54605e-05
TRAV35	TRAJ14	1	7.54605e-05
TRAV36_DV7	TRAJ14	1	7.54605e-05
TRAV36_DV7	TRAJ25	1	7.54605e-05
TRAV39	TRAJ12	1	7.54605e-05
TRAV39	TRAJ18	1	7.54605e-05
TRAV39	TRAJ8	1	7.54605e-05
TRAV4	TRAJ1	1	7.54605e-05
TRAV4	TRAJ14	1	7.54605e-05
TRAV40	TRAJ32	1	7.54605e-05
TRAV40	TRAJ34	1	7.54605e-05
TRAV40	TRAJ40	1	7.54605e-05
TRAV40	TRAJ52	1	7.54605e-05
TRAV40	TRAJ57	1	7.54605e-05
TRAV40	TRAJ60	1	7.54605e-05
TRAV8-6	TRAJ14	1	7.54605e-05

## Sheet: IGK V-J Pairing
V	J	Number	Frequency(%)
IGKV7-1	IGKJ1	10046	3.22493
IGKV3-9	IGKJ2	8358	2.68305
IGKV1S14	IGKJ4	7133	2.28981
IGKV6-1	IGKJ4	5837	1.87377
IGKV1-15	IGKJ4	5487	1.76141
IGKV3-9	IGKJ1	4712	1.51263
IGKV1S16	IGKJ4	4696	1.50749
IGKV2S10	IGKJ4	4651	1.49305
IGKV2-1	IGKJ1	4474	1.43623
IGKV1-22	IGKJ1	4383	1.40701
IGKV1S8	IGKJ1	4171	1.33896
IGKV1-21	IGKJ1	3794	1.21793
IGKV2S20	IGKJ4	3768	1.20959
IGKV6-1	IGKJ1	3679	1.18102
IGKV1-15	IGKJ2	3651	1.17203
IGKV1-21	IGKJ2	3603	1.15662
IGKV1S6	IGKJ4	3178	1.02019
IGKV1-21	IGKJ4	3061	0.98263
IGKV2S11	IGKJ4	3046	0.977815
IGKV6-2	IGKJ4	3038	0.975246
IGKV2S15	IGKJ4	3026	0.971394
IGKV1-15	IGKJ1	2938	0.943145
IGKV1-22	IGKJ2	2891	0.928057
IGKV1S8	IGKJ2	2851	0.915216
IGKV1S14	IGKJ1	2690	0.863533
IGKV1-22	IGKJ4	2679	0.860002
IGKV1S8	IGKJ4	2591	0.831752
IGKV1-11	IGKJ4	2577	0.827258
IGKV4-3	IGKJ4	2561	0.822122
IGKV2S17	IGKJ4	2530	0.81217
IGKV2S10	IGKJ1	2523	0.809923
IGKV3-1	IGKJ4	2513	0.806713
IGKV1-20	IGKJ4	2492	0.799972
IGKV1S22	IGKJ4	2385	0.765623
IGKV3-1	IGKJ2	2381	0.764339
IGKV1S9	IGKJ4	2352	0.75503
IGKV1S22	IGKJ1	2261	0.725817
IGKV1-20	IGKJ1	2237	0.718113
IGKV3S10	IGKJ1	2211	0.709766
IGKV3S1	IGKJ4	2115	0.678949
IGKV1S27	IGKJ4	2104	0.675418
IGKV1S1	IGKJ1	2099	0.673812
IGKV1S2	IGKJ4	2048	0.657441
IGKV1-20	IGKJ2	2035	0.653267
IGKV3-3	IGKJ4	2020	0.648452
IGKV3-1	IGKJ1	2012	0.645884
IGKV1S3	IGKJ4	1930	0.619561
IGKV1S1	IGKJ4	1912	0.613783
IGKV7-1	IGKJ2	1883	0.604473
IGKV3-9	IGKJ4	1823	0.585212
IGKV4-3	IGKJ2	1820	0.584249
IGKV2S20	IGKJ1	1799	0.577508
IGKV2-3	IGKJ4	1736	0.557284
IGKV1S22	IGKJ2	1734	0.556642
IGKV1-17	IGKJ4	1702	0.546369
IGKV2S15	IGKJ1	1700	0.545727
IGKV1S15	IGKJ4	1699	0.545406
IGKV1S11	IGKJ4	1625	0.521651
IGKV1S16	IGKJ1	1606	0.515552
IGKV3S10	IGKJ2	1594	0.511699
IGKV3S1	IGKJ1	1557	0.499822
IGKV1-22	IGKJ3	1528	0.490512
IGKV1S8	IGKJ3	1520	0.487944
IGKV2-1	IGKJ2	1519	0.487623
IGKV2S11	IGKJ1	1513	0.485697
IGKV2S17	IGKJ1	1497	0.480561
IGKV1S14	IGKJ2	1496	0.48024
IGKV1-14	IGKJ4	1486	0.47703
IGKV3-3	IGKJ1	1465	0.470288
IGKV1S10	IGKJ4	1449	0.465152
IGKV3-5	IGKJ1	1413	0.453596
IGKV1-15	IGKJ3	1393	0.447175
IGKV1S1	IGKJ2	1268	0.407048
IGKV1-17	IGKJ2	1267	0.406727
IGKV1S17	IGKJ4	1254	0.402554
IGKV3S1	IGKJ2	1240	0.39806
IGKV1S25	IGKJ4	1228	0.394208
IGKV1S12	IGKJ4	1225	0.393245
IGKV1S17	IGKJ2	1222	0.392281
IGKV6-1	IGKJ3	1216	0.390355
IGKV3-1	IGKJ3	1196	0.383935
IGKV1S28	IGKJ1	1190	0.382009
IGKV2S10	IGKJ2	1163	0.373342
IGKV1S6	IGKJ1	1149	0.368847
IGKV2S15	IGKJ2	1149	0.368847
IGKV6-1	IGKJ2	1140	0.365958
IGKV4-3	IGKJ1	1132	0.36339
IGKV1S28	IGKJ4	1108	0.355686
IGKV2-3	IGKJ1	1105	0.354723
IGKV1-17	IGKJ1	1099	0.352797
IGKV1-21	IGKJ3	1093	0.35087
IGKV1S12	IGKJ2	1093	0.35087
IGKV2S8	IGKJ4	1092	0.350549
IGKV2S8	IGKJ2	1083	0.34766
IGKV1S23	IGKJ4	1078	0.346055
IGKV2-1	IGKJ4	1069	0.343166
IGKV1-2	IGKJ1	1067	0.342524
IGKV1S27	IGKJ1	1047	0.336104
IGKV3S2	IGKJ1	1039	0.333536
IGKV1S2	IGKJ1	1028	0.330004
IGKV1S15	IGKJ2	1004	0.3223
IGKV2-3	IGKJ3	992	0.318448
IGKV1S28	IGKJ2	972	0.312028
IGKV1-20	IGKJ3	945	0.30336
IGKV1-13	IGKJ4	939	0.301434
IGKV1S17	IGKJ1	921	0.295656
IGKV2S20	IGKJ2	905	0.290519
IGKV4-3	IGKJ3	904	0.290198
IGKV2S8	IGKJ3	900	0.288914
IGKV2-3	IGKJ2	899	0.288593
IGKV1S12	IGKJ1	886	0.28442
IGKV3-3	IGKJ2	861	0.276395
IGKV1S15	IGKJ1	858	0.275432
IGKV1S26	IGKJ4	856	0.27479
IGKV1S14	IGKJ3	850	0.272864
IGKV1S16	IGKJ2	828	0.265801
IGKV1S27	IGKJ2	811	0.260344
IGKV1S2	IGKJ2	806	0.258739
IGKV2S11	IGKJ2	806	0.258739
IGKV7-1	IGKJ4	804	0.258097
IGKV1S9	IGKJ1	802	0.257455
IGKV1S19	IGKJ4	792	0.254245
IGKV2S17	IGKJ2	770	0.247182
IGKV2S3	IGKJ1	760	0.243972
IGKV2-1	IGKJ3	759	0.243651
IGKV3-9	IGKJ3	751	0.241083
IGKV1S24	IGKJ4	723	0.232095
IGKV1S3	IGKJ1	723	0.232095
IGKV1S5	IGKJ4	718	0.230489
IGKV1S23	IGKJ2	703	0.225674
IGKV2S2	IGKJ1	662	0.212513
IGKV1S6	IGKJ2	652	0.209302
IGKV2S19	IGKJ1	652	0.209302
IGKV1S13	IGKJ4	649	0.208339
IGKV2S18	IGKJ1	648	0.208018
IGKV2S15	IGKJ3	646	0.207376
IGKV3S8	IGKJ2	641	0.205771
IGKV1S1	IGKJ3	622	0.199672
IGKV3S2	IGKJ4	621	0.199351
IGKV1S22	IGKJ3	616	0.197746
IGKV1S7	IGKJ4	614	0.197104
IGKV3S8	IGKJ1	606	0.194536
IGKV3S8	IGKJ4	600	0.19261
IGKV1-13	IGKJ2	584	0.187473
IGKV1S2	IGKJ3	579	0.185868
IGKV1S27	IGKJ3	575	0.184584
IGKV1S10	IGKJ1	572	0.183621
IGKV6-2	IGKJ2	569	0.182658
IGKV3S10	IGKJ4	556	0.178485
IGKV1S23	IGKJ1	551	0.17688
IGKV1S21	IGKJ2	545	0.174954
IGKV1S24	IGKJ2	542	0.173991
IGKV1S21	IGKJ1	540	0.173349
IGKV3S11	IGKJ4	535	0.171744
IGKV3S2	IGKJ2	533	0.171101
IGKV1S26	IGKJ1	529	0.169817
IGKV3S9	IGKJ1	524	0.168212
IGKV2S20	IGKJ3	521	0.167249
IGKV3S3	IGKJ4	519	0.166607
IGKV1-9	IGKJ4	516	0.165644
IGKV3S11	IGKJ1	515	0.165323
IGKV2S13	IGKJ4	506	0.162434
IGKV1S21	IGKJ4	500	0.160508
IGKV1-13	IGKJ1	496	0.159224
IGKV2S10	IGKJ3	495	0.158903
IGKV1-8	IGKJ4	493	0.158261
IGKV1S9	IGKJ2	487	0.156335
IGKV1S16	IGKJ3	484	0.155372
IGKV2S8	IGKJ1	483	0.155051
IGKV1S26	IGKJ2	475	0.152483
IGKV3S3	IGKJ1	472	0.15152
IGKV3S9	IGKJ4	464	0.148951
IGKV2S12	IGKJ4	463	0.14863
IGKV3S9	IGKJ2	461	0.147988
IGKV1S19	IGKJ2	456	0.146383
IGKV2S9	IGKJ1	443	0.14221
IGKV2S5	IGKJ1	436	0.139963
IGKV1S25	IGKJ1	430	0.138037
IGKV3S10	IGKJ3	416	0.133543
IGKV1S15	IGKJ3	412	0.132259
IGKV1S6	IGKJ3	409	0.131296
IGKV1S23	IGKJ3	394	0.12648
IGKV1-11	IGKJ1	392	0.125838
IGKV1S10	IGKJ2	388	0.124554
IGKV1S20	IGKJ2	388	0.124554
IGKV1-13	IGKJ3	386	0.123912
IGKV1S20	IGKJ4	385	0.123591
IGKV1S24	IGKJ1	375	0.120381
IGKV3S11	IGKJ2	375	0.120381
IGKV1-17	IGKJ3	372	0.119418
IGKV1S3	IGKJ2	370	0.118776
IGKV1S7	IGKJ2	369	0.118455
IGKV2S2	IGKJ2	369	0.118455
IGKV1S19	IGKJ1	356	0.114282
IGKV2S5	IGKJ2	355	0.113961
IGKV1S13	IGKJ2	346	0.111072
IGKV3S3	IGKJ2	346	0.111072
IGKV1-11	IGKJ2	344	0.110429
IGKV1-9	IGKJ1	344	0.110429
IGKV1S24	IGKJ3	339	0.108824
IGKV2S13	IGKJ1	330	0.105935
IGKV1S11	IGKJ1	329	0.105614
IGKV1S28	IGKJ3	328	0.105293
IGKV1S12	IGKJ3	316	0.101441
IGKV2S3	IGKJ2	315	0.10112
IGKV1S17	IGKJ3	310	0.0995149
IGKV1S11	IGKJ2	308	0.0988729
IGKV2S12	IGKJ1	308	0.0988729
IGKV1S20	IGKJ1	297	0.0953417
IGKV1S25	IGKJ2	297	0.0953417
IGKV1S4	IGKJ4	290	0.0930946
IGKV2S2	IGKJ4	288	0.0924526
IGKV1-23	IGKJ4	285	0.0914896
IGKV1S9	IGKJ3	285	0.0914896
IGKV1S10	IGKJ3	281	0.0902055
IGKV2S3	IGKJ4	281	0.0902055
IGKV1S13	IGKJ1	278	0.0892424
IGKV3S1	IGKJ3	274	0.0879584
IGKV1S3	IGKJ3	271	0.0869953
IGKV1S7	IGKJ1	271	0.0869953
IGKV2S13	IGKJ2	269	0.0863533
IGKV1-9	IGKJ2	264	0.0847482
IGKV2S11	IGKJ3	264	0.0847482
IGKV7-1	IGKJ3	261	0.0837852
IGKV2S18	IGKJ4	260	0.0834642
IGKV2S17	IGKJ3	259	0.0831431
IGKV2S12	IGKJ2	254	0.0815381
IGKV2S18	IGKJ2	252	0.080896
IGKV2S19	IGKJ4	252	0.080896
IGKV1-10	IGKJ4	250	0.080254
IGKV3-3	IGKJ3	250	0.080254
IGKV1-10	IGKJ2	244	0.0783279
IGKV1-14	IGKJ2	238	0.0764018
IGKV2S5	IGKJ4	233	0.0747967
IGKV6-2	IGKJ1	230	0.0738337
IGKV2S9	IGKJ2	229	0.0735126
IGKV1S25	IGKJ3	228	0.0731916
IGKV3S7	IGKJ4	228	0.0731916
IGKV2S19	IGKJ2	227	0.0728706
IGKV3S8	IGKJ3	226	0.0725496
IGKV1-2	IGKJ4	218	0.0699815
IGKV1-11	IGKJ3	213	0.0683764
IGKV3-5	IGKJ3	208	0.0667713
IGKV1-14	IGKJ1	202	0.0648452
IGKV1S26	IGKJ3	199	0.0638822
IGKV3S9	IGKJ3	191	0.0613141
IGKV3S6	IGKJ1	190	0.060993
IGKV3S7	IGKJ2	183	0.0587459
IGKV1S5	IGKJ1	177	0.0568198
IGKV2S18	IGKJ3	176	0.0564988
IGKV3S6	IGKJ4	174	0.0558568
IGKV1-8	IGKJ1	173	0.0555358
IGKV3-5	IGKJ2	170	0.0545727
IGKV1S21	IGKJ3	167	0.0536097
IGKV1S5	IGKJ2	167	0.0536097
IGKV2S5	IGKJ3	166	0.0532886
IGKV1S11	IGKJ3	164	0.0526466
IGKV3-2	IGKJ4	163	0.0523256
IGKV3S4	IGKJ4	162	0.0520046
IGKV1-10	IGKJ1	158	0.0507205
IGKV3-2	IGKJ2	152	0.0487944
IGKV3S7	IGKJ1	152	0.0487944
IGKV2S19	IGKJ3	151	0.0484734
IGKV3S6	IGKJ2	150	0.0481524
IGKV3-5	IGKJ4	148	0.0475104
IGKV1-2	IGKJ2	147	0.0471893
IGKV2S9	IGKJ4	146	0.0468683
IGKV1S19	IGKJ3	145	0.0465473
IGKV1S4	IGKJ1	143	0.0459053
IGKV1-14	IGKJ3	139	0.0446212
IGKV1-9	IGKJ3	139	0.0446212
IGKV1S13	IGKJ3	137	0.0439792
IGKV1S5	IGKJ3	136	0.0436582
IGKV1S20	IGKJ3	134	0.0430161
IGKV1S7	IGKJ3	134	0.0430161
IGKV2S3	IGKJ3	130	0.0417321
IGKV1-5	IGKJ4	127	0.040769
IGKV3-2	IGKJ1	127	0.040769
IGKV1-2	IGKJ3	126	0.040448
IGKV1-23	IGKJ1	124	0.039806
IGKV2S2	IGKJ3	124	0.039806
IGKV3S2	IGKJ3	111	0.0356328
IGKV2S9	IGKJ3	102	0.0327436
IGKV3S4	IGKJ1	102	0.0327436
IGKV1-8	IGKJ2	99	0.0317806
IGKV2S12	IGKJ3	98	0.0314596
IGKV6-2	IGKJ3	98	0.0314596
IGKV3S4	IGKJ2	94	0.0301755
IGKV1-5	IGKJ1	92	0.0295335
IGKV1-18	IGKJ4	87	0.0279284
IGKV1-8	IGKJ3	87	0.0279284
IGKV1-18	IGKJ1	82	0.0263233
IGKV2S13	IGKJ3	76	0.0243972
IGKV1-10	IGKJ3	73	0.0234342
IGKV3S6	IGKJ3	67	0.0215081
IGKV3S3	IGKJ3	66	0.021187
IGKV1-23	IGKJ2	64	0.020545
IGKV3S11	IGKJ3	59	0.0189399
IGKV3S7	IGKJ3	59	0.0189399
IGKV1S4	IGKJ2	57	0.0182979
IGKV2S4	IGKJ2	54	0.0173349
IGKV2S1	IGKJ1	52	0.0166928
IGKV3S4	IGKJ3	44	0.0141247
IGKV2S1	IGKJ4	43	0.0138037
IGKV1S4	IGKJ3	38	0.0121986
IGKV5-1	IGKJ1	37	0.0118776
IGKV1-5	IGKJ2	35	0.0112356
IGKV2S4	IGKJ4	35	0.0112356
IGKV3-2	IGKJ3	34	0.0109145
IGKV5-1	IGKJ4	32	0.0102725
IGKV1-23	IGKJ3	27	0.00866743
IGKV1-18	IGKJ3	26	0.00834641
IGKV2S4	IGKJ1	23	0.00738337
IGKV5-1	IGKJ2	23	0.00738337
IGKV1-5	IGKJ3	21	0.00674133
IGKV2-14	IGKJ2	20	0.00642032
IGKV1-18	IGKJ2	17	0.00545727
IGKV2-14	IGKJ1	17	0.00545727
IGKV2-14	IGKJ4	16	0.00513626
IGKV2S1	IGKJ2	13	0.00417321
IGKV2S4	IGKJ3	12	0.00385219
IGKV5-2	IGKJ2	9	0.00288914
IGKV5-2	IGKJ4	9	0.00288914
IGKV2S1	IGKJ3	8	0.00256813
IGKV2-14	IGKJ3	6	0.0019261
IGKV5-1	IGKJ3	4	0.00128406
IGKV5-2	IGKJ1	3	0.00096305
IGKV3S5	IGKJ1	2	0.00064203
IGKV3S5	IGKJ3	2	0.00064203
IGKV3S5	IGKJ2	1	0.00032102
IGKV3S5	IGKJ4	0	0
IGKV5-2	IGKJ3	0	0

## Sheet: IGL V-J Pairing
V	J	Number	Frequency(%)
IGLV3-4	IGLJ1	9796	6.23013
IGLV3-1	IGLJ1	9301	5.91531
IGLV3-1	IGLJ3	8034	5.10952
IGLV3-4	IGLJ3	8005	5.09107
IGLV3-19	IGLJ1	7863	5.00076
IGLV2S9	IGLJ1	6781	4.31263
IGLV2-3	IGLJ1	6206	3.94693
IGLV1-15	IGLJ1	5516	3.5081
IGLV1-15	IGLJ3	4428	2.81615
IGLV2S3	IGLJ1	4283	2.72393
IGLV5-14	IGLJ1	3229	2.0536
IGLV2S9	IGLJ3	2850	1.81256
IGLV2-9	IGLJ1	2625	1.66947
IGLV3-4	IGLJ2	2521	1.60332
IGLV3-1	IGLJ2	2504	1.59251
IGLV2S5	IGLJ1	2446	1.55562
IGLV5-10	IGLJ1	2432	1.54672
IGLV3-6	IGLJ1	2409	1.53209
IGLV5-14	IGLJ3	2176	1.38391
IGLV2S6	IGLJ1	2138	1.35974
IGLV6-5	IGLJ3	2109	1.3413
IGLV6-2	IGLJ3	2107	1.34002
IGLV2-3	IGLJ3	2067	1.31458
IGLV2S1	IGLJ1	2000	1.27197
IGLV1S7	IGLJ3	1956	1.24399
IGLV1-10	IGLJ3	1891	1.20265
IGLV5S2	IGLJ1	1643	1.04493
IGLV1S7	IGLJ1	1488	0.946348
IGLV2-8	IGLJ1	1444	0.918365
IGLV3-6	IGLJ3	1398	0.889109
IGLV2S2	IGLJ1	1385	0.880842
IGLV2S4	IGLJ1	1302	0.828055
IGLV5-14	IGLJ2	1229	0.781628
IGLV1-14	IGLJ1	1225	0.779084
IGLV2S7	IGLJ1	1119	0.711669
IGLV5-10	IGLJ3	1051	0.668422
IGLV5-7	IGLJ1	1046	0.665242
IGLV8-1	IGLJ3	975	0.620087
IGLV2S3	IGLJ3	958	0.609275
IGLV5S2	IGLJ3	931	0.592104
IGLV4-2	IGLJ3	898	0.571116
IGLV2S6	IGLJ3	850	0.540589
IGLV1S1	IGLJ1	782	0.497342
IGLV2S1	IGLJ3	753	0.478898
IGLV1-10	IGLJ1	715	0.45473
IGLV11-1	IGLJ3	711	0.452187
IGLV6-5	IGLJ1	710	0.451551
IGLV10-1	IGLJ3	672	0.427383
IGLV1-15	IGLJ2	645	0.410211
IGLV1S4	IGLJ1	587	0.373324
IGLV2S2	IGLJ3	581	0.369508
IGLV1S1	IGLJ3	564	0.358696
IGLV1-9	IGLJ3	549	0.349157
IGLV4-2	IGLJ1	546	0.347249
IGLV3-10	IGLJ1	541	0.344069
IGLV1-10	IGLJ2	531	0.337709
IGLV2-3	IGLJ2	529	0.336437
IGLV4-4	IGLJ1	524	0.333257
IGLV5-7	IGLJ3	523	0.332621
IGLV2S7	IGLJ3	521	0.331349
IGLV1S7	IGLJ2	497	0.316085
IGLV11-1	IGLJ1	493	0.313541
IGLV3S16	IGLJ3	493	0.313541
IGLV1S4	IGLJ3	475	0.302094
IGLV1-12	IGLJ3	471	0.29955
IGLV1-13	IGLJ1	455	0.289374
IGLV2S9	IGLJ2	454	0.288738
IGLV1-12	IGLJ1	446	0.28365
IGLV1S3	IGLJ3	441	0.28047
IGLV3-6	IGLJ2	404	0.256939
IGLV2-9	IGLJ3	382	0.242947
IGLV7-1	IGLJ2	380	0.241675
IGLV3-10	IGLJ3	372	0.236587
IGLV2S5	IGLJ3	365	0.232135
IGLV1-7	IGLJ3	363	0.230863
IGLV3S3	IGLJ3	343	0.218143
IGLV7-1	IGLJ3	339	0.215599
IGLV8-1	IGLJ1	325	0.206696
IGLV2S3	IGLJ2	309	0.19652
IGLV2S1	IGLJ2	302	0.192068
IGLV6-5	IGLJ2	296	0.188252
IGLV2S6	IGLJ2	292	0.185708
IGLV3-10	IGLJ2	280	0.178076
IGLV6-2	IGLJ2	273	0.173624
IGLV1S4	IGLJ2	272	0.172988
IGLV2S11	IGLJ1	269	0.17108
IGLV3S16	IGLJ1	263	0.167264
IGLV1-14	IGLJ3	262	0.166629
IGLV1-7	IGLJ1	255	0.162177
IGLV3S16	IGLJ2	246	0.156453
IGLV4S1	IGLJ3	244	0.155181
IGLV4S4	IGLJ3	219	0.139281
IGLV1-6	IGLJ3	206	0.131013
IGLV3-19	IGLJ2	206	0.131013
IGLV3S3	IGLJ2	202	0.128469
IGLV4-4	IGLJ2	198	0.125925
IGLV3S15	IGLJ3	197	0.125289
IGLV2S2	IGLJ2	196	0.124653
IGLV6-2	IGLJ1	196	0.124653
IGLV1-8	IGLJ3	190	0.120837
IGLV5S2	IGLJ2	180	0.114478
IGLV5-10	IGLJ2	174	0.110662
IGLV11-1	IGLJ2	171	0.108754
IGLV3S14	IGLJ3	169	0.107482
IGLV3-19	IGLJ3	157	0.0998499
IGLV1-6	IGLJ1	156	0.0992139
IGLV1S3	IGLJ1	154	0.0979419
IGLV10-1	IGLJ1	153	0.097306
IGLV1S3	IGLJ2	144	0.0915821
IGLV2-7	IGLJ1	134	0.0852222
IGLV3-5	IGLJ3	125	0.0794983
IGLV8-1	IGLJ2	125	0.0794983
IGLV1-13	IGLJ3	122	0.0775904
IGLV5S3	IGLJ3	122	0.0775904
IGLV5-11	IGLJ3	121	0.0769544
IGLV4S2	IGLJ3	117	0.0744104
IGLV5-11	IGLJ1	114	0.0725025
IGLV5-13	IGLJ3	113	0.0718665
IGLV1S1	IGLJ2	111	0.0705945
IGLV3S3	IGLJ1	108	0.0686866
IGLV2-7	IGLJ3	107	0.0680506
IGLV2-9	IGLJ2	106	0.0674146
IGLV7-1	IGLJ1	104	0.0661426
IGLV5-7	IGLJ2	102	0.0648706
IGLV2-8	IGLJ3	101	0.0642347
IGLV2S5	IGLJ2	101	0.0642347
IGLV5S3	IGLJ1	100	0.0635987
IGLV2S4	IGLJ3	97	0.0616907
IGLV3S14	IGLJ1	97	0.0616907
IGLV2S7	IGLJ2	91	0.0578748
IGLV3S8	IGLJ1	90	0.0572388
IGLV9-1	IGLJ1	90	0.0572388
IGLV3S15	IGLJ1	89	0.0566028
IGLV1-9	IGLJ1	88	0.0559668
IGLV4S3	IGLJ3	87	0.0553308
IGLV4-2	IGLJ2	83	0.0527869
IGLV1-12	IGLJ2	79	0.050243
IGLV3S15	IGLJ2	73	0.046427
IGLV3S14	IGLJ2	65	0.0413391
IGLV1-14	IGLJ2	64	0.0407032
IGLV3S8	IGLJ3	62	0.0394312
IGLV3-2	IGLJ3	61	0.0387952
IGLV4S4	IGLJ2	61	0.0387952
IGLV7-4	IGLJ3	58	0.0368872
IGLV1-13	IGLJ2	57	0.0362512
IGLV10-1	IGLJ2	56	0.0356153
IGLV1S6	IGLJ1	56	0.0356153
IGLV3S6	IGLJ1	53	0.0337073
IGLV5-13	IGLJ1	52	0.0330713
IGLV1-6	IGLJ2	51	0.0324353
IGLV2S11	IGLJ3	49	0.0311633
IGLV4S1	IGLJ2	49	0.0311633
IGLV1-8	IGLJ1	48	0.0305274
IGLV6-1	IGLJ3	47	0.0298914
IGLV7-4	IGLJ2	47	0.0298914
IGLV1S6	IGLJ3	46	0.0292554
IGLV7-3	IGLJ2	43	0.0273474
IGLV4S1	IGLJ1	41	0.0260755
IGLV4S4	IGLJ1	41	0.0260755
IGLV5-6	IGLJ1	41	0.0260755
IGLV2S4	IGLJ2	40	0.0254395
IGLV2-8	IGLJ2	37	0.0235315
IGLV4S3	IGLJ1	36	0.0228955
IGLV1-9	IGLJ2	35	0.0222595
IGLV3S6	IGLJ3	35	0.0222595
IGLV7-3	IGLJ3	35	0.0222595
IGLV2S10	IGLJ1	32	0.0203516
IGLV3S5	IGLJ1	31	0.0197156
IGLV5-6	IGLJ2	31	0.0197156
IGLV5-6	IGLJ3	31	0.0197156
IGLV1S6	IGLJ2	30	0.0190796
IGLV2-7	IGLJ2	29	0.0184436
IGLV3-5	IGLJ2	27	0.0171716
IGLV4-2	IGLJ6	26	0.0165356
IGLV6-1	IGLJ1	25	0.0158997
IGLV1-7	IGLJ2	24	0.0152637
IGLV4S2	IGLJ1	24	0.0152637
IGLV4S3	IGLJ2	24	0.0152637
IGLV9-1	IGLJ3	23	0.0146277
IGLV4S2	IGLJ2	22	0.0139917
IGLV4-4	IGLJ3	20	0.0127197
IGLV3-5	IGLJ1	19	0.0120838
IGLV3S8	IGLJ2	19	0.0120838
IGLV5S3	IGLJ2	19	0.0120838
IGLV7-3	IGLJ1	17	0.0108118
IGLV3S2	IGLJ1	16	0.0101758
IGLV1-8	IGLJ2	15	0.0095398
IGLV5-5	IGLJ3	15	0.0095398
IGLV11-1	IGLJ6	14	0.00890381
IGLV5-11	IGLJ2	14	0.00890381
IGLV7-2	IGLJ3	14	0.00890381
IGLV9-1	IGLJ2	14	0.00890381
IGLV3-3	IGLJ1	13	0.00826783
IGLV2S11	IGLJ2	12	0.00763184
IGLV3S2	IGLJ3	12	0.00763184
IGLV6-1	IGLJ2	12	0.00763184
IGLV3S5	IGLJ3	11	0.00699585
IGLV5S4	IGLJ3	11	0.00699585
IGLV7-4	IGLJ1	11	0.00699585
IGLV3S13	IGLJ1	10	0.00635987
IGLV5-13	IGLJ2	9	0.00572388
IGLV5-14	IGLJ6	9	0.00572388
IGLV5S4	IGLJ1	9	0.00572388
IGLV5S4	IGLJ2	9	0.00572388
IGLV1-15	IGLJ5	8	0.00508789
IGLV3S2	IGLJ2	8	0.00508789
IGLV3S5	IGLJ2	8	0.00508789
IGLV5-5	IGLJ1	8	0.00508789
IGLV6-2	IGLJ5	8	0.00508789
IGLV6-5	IGLJ6	8	0.00508789
IGLV2S10	IGLJ3	7	0.00445191
IGLV3-1	IGLJ5	7	0.00445191
IGLV3-2	IGLJ2	7	0.00445191
IGLV3-3	IGLJ2	7	0.00445191
IGLV3S10	IGLJ3	7	0.00445191
IGLV3S9	IGLJ1	7	0.00445191
IGLV1S1	IGLJ5	6	0.00381592
IGLV3-3	IGLJ3	6	0.00381592
IGLV3S6	IGLJ2	6	0.00381592
IGLV2-3	IGLJ5	5	0.00317993
IGLV3S10	IGLJ1	5	0.00317993
IGLV6-2	IGLJ6	5	0.00317993
IGLV7-1	IGLJ6	5	0.00317993
IGLV7-2	IGLJ1	5	0.00317993
IGLV7-2	IGLJ2	5	0.00317993
IGLV1S2	IGLJ2	4	0.00254395
IGLV1S3	IGLJ5	4	0.00254395
IGLV3-4	IGLJ6	4	0.00254395
IGLV3S12	IGLJ1	4	0.00254395
IGLV5-7	IGLJ6	4	0.00254395
IGLV1S2	IGLJ1	3	0.00190796
IGLV1S2	IGLJ3	3	0.00190796
IGLV1S7	IGLJ6	3	0.00190796
IGLV3-1	IGLJ6	3	0.00190796
IGLV3-4	IGLJ5	3	0.00190796
IGLV3-6	IGLJ5	3	0.00190796
IGLV3S13	IGLJ3	3	0.00190796
IGLV3S9	IGLJ2	3	0.00190796
IGLV3S9	IGLJ3	3	0.00190796
IGLV4S4	IGLJ6	3	0.00190796
IGLV5-5	IGLJ2	3	0.00190796
IGLV1-10	IGLJ6	2	0.00127197
IGLV1-14	IGLJ6	2	0.00127197
IGLV10-1	IGLJ5	2	0.00127197
IGLV2S1	IGLJ5	2	0.00127197
IGLV2S10	IGLJ2	2	0.00127197
IGLV2S6	IGLJ6	2	0.00127197
IGLV2S9	IGLJ6	2	0.00127197
IGLV3-2	IGLJ1	2	0.00127197
IGLV3S10	IGLJ2	2	0.00127197
IGLV3S11	IGLJ3	2	0.00127197
IGLV3S4	IGLJ3	2	0.00127197
IGLV5-10	IGLJ6	2	0.00127197
IGLV8-1	IGLJ5	2	0.00127197
IGLV1-13	IGLJ6	1	0.00063599
IGLV1-14	IGLJ5	1	0.00063599
IGLV1-15	IGLJ6	1	0.00063599
IGLV1-6	IGLJ6	1	0.00063599
IGLV1-7	IGLJ6	1	0.00063599
IGLV10-1	IGLJ6	1	0.00063599
IGLV1S4	IGLJ6	1	0.00063599
IGLV2S3	IGLJ6	1	0.00063599
IGLV2S4	IGLJ6	1	0.00063599
IGLV2S5	IGLJ5	1	0.00063599
IGLV2S5	IGLJ6	1	0.00063599
IGLV2S7	IGLJ5	1	0.00063599
IGLV2S9	IGLJ5	1	0.00063599
IGLV3-19	IGLJ6	1	0.00063599
IGLV3-6	IGLJ6	1	0.00063599
IGLV3S13	IGLJ2	1	0.00063599
IGLV3S5	IGLJ6	1	0.00063599
IGLV4-2	IGLJ5	1	0.00063599
IGLV5-14	IGLJ5	1	0.00063599
IGLV5-5	IGLJ6	1	0.00063599
IGLV5-7	IGLJ5	1	0.00063599
IGLV5S2	IGLJ5	1	0.00063599
IGLV5S3	IGLJ5	1	0.00063599
IGLV5S3	IGLJ6	1	0.00063599
IGLV9-1	IGLJ6	1	0.00063599
IGLV1-10	IGLJ5	0	0
IGLV1-11	IGLJ1	0	0
IGLV1-11	IGLJ2	0	0
IGLV1-11	IGLJ3	0	0
IGLV1-11	IGLJ5	0	0
IGLV1-11	IGLJ6	0	0
IGLV1-12	IGLJ5	0	0
IGLV1-12	IGLJ6	0	0
IGLV1-13	IGLJ5	0	0
IGLV1-6	IGLJ5	0	0
IGLV1-7	IGLJ5	0	0
IGLV1-8	IGLJ5	0	0
IGLV1-8	IGLJ6	0	0
IGLV1-9	IGLJ5	0	0
IGLV1-9	IGLJ6	0	0
IGLV11-1	IGLJ5	0	0
IGLV1S1	IGLJ6	0	0
IGLV1S2	IGLJ5	0	0
IGLV1S2	IGLJ6	0	0
IGLV1S3	IGLJ6	0	0
IGLV1S4	IGLJ5	0	0
IGLV1S6	IGLJ5	0	0
IGLV1S6	IGLJ6	0	0
IGLV1S7	IGLJ5	0	0
IGLV2-10	IGLJ1	0	0
IGLV2-10	IGLJ2	0	0
IGLV2-10	IGLJ3	0	0
IGLV2-10	IGLJ5	0	0
IGLV2-10	IGLJ6	0	0
IGLV2-3	IGLJ6	0	0
IGLV2-7	IGLJ5	0	0
IGLV2-7	IGLJ6	0	0
IGLV2-8	IGLJ5	0	0
IGLV2-8	IGLJ6	0	0
IGLV2-9	IGLJ5	0	0
IGLV2-9	IGLJ6	0	0
IGLV2S1	IGLJ6	0	0
IGLV2S10	IGLJ5	0	0
IGLV2S10	IGLJ6	0	0
IGLV2S11	IGLJ5	0	0
IGLV2S11	IGLJ6	0	0
IGLV2S2	IGLJ5	0	0
IGLV2S2	IGLJ6	0	0
IGLV2S3	IGLJ5	0	0
IGLV2S4	IGLJ5	0	0
IGLV2S6	IGLJ5	0	0
IGLV2S7	IGLJ6	0	0
IGLV3-10	IGLJ5	0	0
IGLV3-10	IGLJ6	0	0
IGLV3-12	IGLJ1	0	0
IGLV3-12	IGLJ2	0	0
IGLV3-12	IGLJ3	0	0
IGLV3-12	IGLJ5	0	0
IGLV3-12	IGLJ6	0	0
IGLV3-19	IGLJ5	0	0
IGLV3-2	IGLJ5	0	0
IGLV3-2	IGLJ6	0	0
IGLV3-3	IGLJ5	0	0
IGLV3-3	IGLJ6	0	0
IGLV3-5	IGLJ5	0	0
IGLV3-5	IGLJ6	0	0
IGLV3S1	IGLJ1	0	0
IGLV3S1	IGLJ2	0	0
IGLV3S1	IGLJ3	0	0
IGLV3S1	IGLJ5	0	0
IGLV3S1	IGLJ6	0	0
IGLV3S10	IGLJ5	0	0
IGLV3S10	IGLJ6	0	0
IGLV3S11	IGLJ1	0	0
IGLV3S11	IGLJ2	0	0
IGLV3S11	IGLJ5	0	0
IGLV3S11	IGLJ6	0	0
IGLV3S12	IGLJ2	0	0
IGLV3S12	IGLJ3	0	0
IGLV3S12	IGLJ5	0	0
IGLV3S12	IGLJ6	0	0
IGLV3S13	IGLJ5	0	0
IGLV3S13	IGLJ6	0	0
IGLV3S14	IGLJ5	0	0
IGLV3S14	IGLJ6	0	0
IGLV3S15	IGLJ5	0	0
IGLV3S15	IGLJ6	0	0
IGLV3S16	IGLJ5	0	0
IGLV3S16	IGLJ6	0	0
IGLV3S2	IGLJ5	0	0
IGLV3S2	IGLJ6	0	0
IGLV3S3	IGLJ5	0	0
IGLV3S3	IGLJ6	0	0
IGLV3S4	IGLJ1	0	0
IGLV3S4	IGLJ2	0	0
IGLV3S4	IGLJ5	0	0
IGLV3S4	IGLJ6	0	0
IGLV3S5	IGLJ5	0	0
IGLV3S6	IGLJ5	0	0
IGLV3S6	IGLJ6	0	0
IGLV3S7	IGLJ1	0	0
IGLV3S7	IGLJ2	0	0
IGLV3S7	IGLJ3	0	0
IGLV3S7	IGLJ5	0	0
IGLV3S7	IGLJ6	0	0
IGLV3S8	IGLJ5	0	0
IGLV3S8	IGLJ6	0	0
IGLV3S9	IGLJ5	0	0
IGLV3S9	IGLJ6	0	0
IGLV4-4	IGLJ5	0	0
IGLV4-4	IGLJ6	0	0
IGLV4S1	IGLJ5	0	0
IGLV4S1	IGLJ6	0	0
IGLV4S2	IGLJ5	0	0
IGLV4S2	IGLJ6	0	0
IGLV4S3	IGLJ5	0	0
IGLV4S3	IGLJ6	0	0
IGLV4S4	IGLJ5	0	0
IGLV5-10	IGLJ5	0	0
IGLV5-11	IGLJ5	0	0
IGLV5-11	IGLJ6	0	0
IGLV5-13	IGLJ5	0	0
IGLV5-13	IGLJ6	0	0
IGLV5-5	IGLJ5	0	0
IGLV5-6	IGLJ5	0	0
IGLV5-6	IGLJ6	0	0
IGLV5S2	IGLJ6	0	0
IGLV5S4	IGLJ5	0	0
IGLV5S4	IGLJ6	0	0
IGLV6-1	IGLJ5	0	0
IGLV6-1	IGLJ6	0	0
IGLV6-5	IGLJ5	0	0
IGLV7-1	IGLJ5	0	0
IGLV7-2	IGLJ5	0	0
IGLV7-2	IGLJ6	0	0
IGLV7-3	IGLJ5	0	0
IGLV7-3	IGLJ6	0	0
IGLV7-4	IGLJ5	0	0
IGLV7-4	IGLJ6	0	0
IGLV8-1	IGLJ6	0	0
IGLV9-1	IGLJ5	0	0
