# Supplementary material for: A comprehensive profiling of T- and B-lymphocyte receptor repertoires from a Chinese-origin rhesus macaque by high-throughput sequencing
Source: PLoS One. 2017 Aug 16;12(8):e0182733. doi: 10.1371/journal.pone.0182733 (PMC5559085; doi:10.1371/journal.pone.0182733)
Supplement: S7 Table — (XLSX) [file pone.0182733.s015.xlsx]

## Sheet: AA
Type	V	Average Mutation Rate(%)	AA-or-NT
IGK	IGKV3S7*01	12.7438	AA
IGK	IGKV1S24*01	9.8714	AA
IGK	IGKV1S1*01	6.6847	AA
IGK	IGKV1S8*01	7.4695	AA
IGK	IGKV3S1*01	9.9116	AA
IGK	IGKV1-8*01	10.3793	AA
IGK	IGKV1S25*01	8.1068	AA
IGK	IGKV2S12*01	6.654	AA
IGK	IGKV1S20*01	4.5477	AA
IGK	IGKV3S11*01	11.4319	AA
IGK	IGKV6-1*01	6.8231	AA
IGK	IGKV2S2*01	9.4186	AA
IGK	IGKV1-9*01	11.605	AA
IGK	IGKV3S10*01	6.8117	AA
IGK	IGKV2S10*01	8.152	AA
IGK	IGKV5-2*01	7.4866	AA
IGK	IGKV1S10*01	9.1218	AA
IGK	IGKV1-17*01	5.5072	AA
IGK	IGKV1-23*01	12.1926	AA
IGK	IGKV3S9*01	12.6018	AA
IGK	IGKV2S20*01	8.9731	AA
IGK	IGKV1-20*01	10.0055	AA
IGK	IGKV1S11*01	10.9446	AA
IGK	IGKV4-3*01	7.0219	AA
IGK	IGKV3S4*01	16.5207	AA
IGK	IGKV3-9*01	6.6087	AA
IGK	IGKV1S21*01	9.698	AA
IGK	IGKV1-13*01	10.689	AA
IGK	IGKV7-1*01	7.5548	AA
IGK	IGKV2S19*01	6.3837	AA
IGK	IGKV1S9*01	6.3427	AA
IGK	IGKV1-15*01	9.1419	AA
IGK	IGKV2S17*01	8.1384	AA
IGK	IGKV1-10*01	14.277	AA
IGK	IGKV2S18*01	7.1325	AA
IGK	IGKV2S3*01	9.3606	AA
IGK	IGKV3-3*01	9.6212	AA
IGK	IGKV1S26*01	9.668	AA
IGK	IGKV3S3*01	10.5558	AA
IGK	IGKV1S17*01	5.8298	AA
IGK	IGKV1S15*01	8.8325	AA
IGK	IGKV1S13*01	6.5972	AA
IGK	IGKV2S11*01	5.3211	AA
IGK	IGKV1S14*01	7.6782	AA
IGK	IGKV1S4*01	6.932	AA
IGK	IGKV3-1*01	5.7846	AA
IGK	IGKV2S5*01	9.2743	AA
IGK	IGKV1S19*01	7.6252	AA
IGK	IGKV3S8*01	7.5618	AA
IGK	IGKV2S13*01	7.141	AA
IGK	IGKV1S12*01	6.3343	AA
IGK	IGKV2S15*03	6.9664	AA
IGK	IGKV1-18*01	16.9969	AA
IGK	IGKV1S22*01	10.1445	AA
IGK	IGKV1S16*01	8.337	AA
IGK	IGKV1-21*01	8.4118	AA
IGK	IGKV2S9*01	10.0716	AA
IGK	IGKV5-1*01	15.6969	AA
IGK	IGKV1S7*01	6.2217	AA
IGK	IGKV1S2*01	5.6353	AA
IGK	IGKV1-14*01	10.3745	AA
IGK	IGKV1S28*01	9.8343	AA
IGK	IGKV3S5*01	25.9259	AA
IGK	IGKV1S3*01	10.3206	AA
IGK	IGKV3S6*01	15.1748	AA
IGK	IGKV3-5*01	6.0848	AA
IGK	IGKV1S5*01	6.8731	AA
IGK	IGKV1-5*01	27.3657	AA
IGK	IGKV3S2*01	11.9284	AA
IGK	IGKV1S27*01	6.1485	AA
IGK	IGKV1-11*01	8.4327	AA
IGK	IGKV3-2*01	12.8914	AA
IGK	IGKV2S4*01	7.2374	AA
IGK	IGKV2S8*01	7.6669	AA
IGK	IGKV2-1*01	6.9396	AA
IGK	IGKV2-3*01	7.5394	AA
IGK	IGKV1-22*01	6.8158	AA
IGK	IGKV6-2*01	8.0194	AA
IGK	IGKV1S23*01	11.5188	AA
IGK	IGKV2-14*01	24.5968	AA
IGK	IGKV2S1*01	15.3516	AA
IGK	IGKV1-2*01	11.0241	AA
IGK	IGKV1S6*01	7.8028	AA
IGL	IGLV2-8*01	4.0383	AA
IGL	IGLV3-10*01	8.6533	AA
IGL	IGLV1S4*01	22.6066	AA
IGL	IGLV1-12*01	8.7829	AA
IGL	IGLV3-19*01	4.6129	AA
IGL	IGLV3S12*01	3.5294	AA
IGL	IGLV4S3*01	4.508	AA
IGL	IGLV8-1*01	8.4408	AA
IGL	IGLV2S3*01	3.8032	AA
IGL	IGLV7-1*01	6.537	AA
IGL	IGLV7-3*01	14.5614	AA
IGL	IGLV3-3*01	14.7436	AA
IGL	IGLV5S4*01	11.6041	AA
IGL	IGLV2S11*01	4.8571	AA
IGL	IGLV5S2*01	8.2209	AA
IGL	IGLV1-6*01	17.3913	AA
IGL	IGLV4S2*01	3.299	AA
IGL	IGLV5-13*01	7.2405	AA
IGL	IGLV10-1*01	3.4666	AA
IGL	IGLV3S6*01	9.7046	AA
IGL	IGLV9-1*01	6.6406	AA
IGL	IGLV4S1*01	3.6453	AA
IGL	IGLV1-14*01	6.7821	AA
IGL	IGLV1-9*01	3.1514	AA
IGL	IGLV3-6*01	7.7308	AA
IGL	IGLV3S11*01	29.4118	AA
IGL	IGLV6-2*01	6.4918	AA
IGL	IGLV5-7*01	5.0178	AA
IGL	IGLV2-9*01	3.629	AA
IGL	IGLV2S2*01	4.7707	AA
IGL	IGLV3-5*01	9.7689	AA
IGL	IGLV3S3*01	7.9963	AA
IGL	IGLV2S7*01	4.004	AA
IGL	IGLV1S1*01	9.0298	AA
IGL	IGLV5-6*01	4.5378	AA
IGL	IGLV2S9*01	3.87	AA
IGL	IGLV5-5*01	6.4516	AA
IGL	IGLV3S5*01	4.4444	AA
IGL	IGLV3-4*01	4.3667	AA
IGL	IGLV6-1*01	7	AA
IGL	IGLV2S10*01	3.1746	AA
IGL	IGLV1S7*01	5.9932	AA
IGL	IGLV3S15*01	4.6472	AA
IGL	IGLV3S16*01	6.7656	AA
IGL	IGLV1-13*01	11.2208	AA
IGL	IGLV1S2*01	8	AA
IGL	IGLV3S4*01	2.2727	AA
IGL	IGLV1-8*01	21.088	AA
IGL	IGLV2S4*01	4.1205	AA
IGL	IGLV2S6*01	5.0496	AA
IGL	IGLV4S4*01	5.0123	AA
IGL	IGLV7-4*01	8.7933	AA
IGL	IGLV4-4*01	7.9923	AA
IGL	IGLV3S14*01	4.0746	AA
IGL	IGLV5-11*01	6.7493	AA
IGL	IGLV3S13*01	10.6383	AA
IGL	IGLV5-10*01	4.7574	AA
IGL	IGLV5S3*01	6.5191	AA
IGL	IGLV3S10*01	8.2192	AA
IGL	IGLV1-10*01	6.0909	AA
IGL	IGLV2S5*01	3.6083	AA
IGL	IGLV6-5*01	5.0926	AA
IGL	IGLV3S8*01	17.1865	AA
IGL	IGLV1-6*02	8.393	AA
IGL	IGLV2S1*01	4.7115	AA
IGL	IGLV3-2*01	4.0353	AA
IGL	IGLV1S6*01	9.5707	AA
IGL	IGLV3S9*01	4.918	AA
IGL	IGLV1S3*01	6.8618	AA
IGL	IGLV2-7*01	4.4163	AA
IGL	IGLV3-1*01	4.8983	AA
IGL	IGLV1-7*01	4.7084	AA
IGL	IGLV11-1*01	4.6777	AA
IGL	IGLV4-2*01	3.5961	AA
IGL	IGLV7-2*01	15.5738	AA
IGL	IGLV1-15*01	5.4768	AA
IGL	IGLV5-14*01	3.9083	AA
IGL	IGLV2-3*01	3.6721	AA
IGL	IGLV5-10*02	4.5387	AA
IGL	IGLV3S2*01	4.058	AA

## Sheet: NT
Type	V	Average Mutation Rate(%)	AA-or-NT
IGK	IGKV3S7*01	7.584	NT
IGK	IGKV1S24*01	4.8794	NT
IGK	IGKV1S1*01	4.0224	NT
IGK	IGKV1S8*01	4.3639	NT
IGK	IGKV3S1*01	5.5453	NT
IGK	IGKV1-8*01	5.9957	NT
IGK	IGKV1S25*01	4.6205	NT
IGK	IGKV2S12*01	4.2809	NT
IGK	IGKV1S20*01	2.6688	NT
IGK	IGKV3S11*01	6.4327	NT
IGK	IGKV6-1*01	5.2124	NT
IGK	IGKV2S2*01	6.1631	NT
IGK	IGKV1-9*01	6.7304	NT
IGK	IGKV3S10*01	3.9766	NT
IGK	IGKV2S10*01	6.4097	NT
IGK	IGKV5-2*01	4.4143	NT
IGK	IGKV1S10*01	4.9567	NT
IGK	IGKV1-17*01	3.2298	NT
IGK	IGKV1-23*01	9.1236	NT
IGK	IGKV3S9*01	7.2385	NT
IGK	IGKV2S20*01	6.218	NT
IGK	IGKV1-20*01	5.1332	NT
IGK	IGKV1S11*01	6.5728	NT
IGK	IGKV4-3*01	5.0749	NT
IGK	IGKV3S4*01	9.0561	NT
IGK	IGKV3-9*01	4.6114	NT
IGK	IGKV1S21*01	5.3153	NT
IGK	IGKV1-13*01	4.986	NT
IGK	IGKV7-1*01	4.2858	NT
IGK	IGKV2S19*01	4.5745	NT
IGK	IGKV1S9*01	3.5624	NT
IGK	IGKV1-15*01	4.4898	NT
IGK	IGKV2S17*01	5.2239	NT
IGK	IGKV1-10*01	7.6913	NT
IGK	IGKV2S18*01	5.0001	NT
IGK	IGKV2S3*01	6.1504	NT
IGK	IGKV3-3*01	5.522	NT
IGK	IGKV1S26*01	5.1468	NT
IGK	IGKV3S3*01	5.9841	NT
IGK	IGKV1S17*01	3.4093	NT
IGK	IGKV1S15*01	4.8551	NT
IGK	IGKV1S13*01	4.5323	NT
IGK	IGKV2S11*01	3.1706	NT
IGK	IGKV1S14*01	4.0704	NT
IGK	IGKV1S4*01	4.1362	NT
IGK	IGKV3-1*01	3.6194	NT
IGK	IGKV2S5*01	5.9063	NT
IGK	IGKV1S19*01	4.9215	NT
IGK	IGKV3S8*01	4.6024	NT
IGK	IGKV2S13*01	4.5921	NT
IGK	IGKV1S12*01	3.5841	NT
IGK	IGKV2S15*03	5.7122	NT
IGK	IGKV1-18*01	7.6858	NT
IGK	IGKV1S22*01	5.0143	NT
IGK	IGKV1S16*01	4.0613	NT
IGK	IGKV1-21*01	4.8164	NT
IGK	IGKV2S9*01	6.7736	NT
IGK	IGKV5-1*01	11.2364	NT
IGK	IGKV1S7*01	4.2419	NT
IGK	IGKV1S2*01	3.8704	NT
IGK	IGKV1-14*01	6.4698	NT
IGK	IGKV1S28*01	5.6778	NT
IGK	IGKV3S5*01	16.6667	NT
IGK	IGKV1S3*01	5.4339	NT
IGK	IGKV3S6*01	7.9221	NT
IGK	IGKV3-5*01	4.2689	NT
IGK	IGKV1S5*01	4.0474	NT
IGK	IGKV1-5*01	12.4573	NT
IGK	IGKV3S2*01	6.4229	NT
IGK	IGKV1S27*01	4.1832	NT
IGK	IGKV1-11*01	5.4531	NT
IGK	IGKV3-2*01	7.525	NT
IGK	IGKV2S4*01	4.276	NT
IGK	IGKV2S8*01	4.7867	NT
IGK	IGKV2-1*01	4.3915	NT
IGK	IGKV2-3*01	7.9331	NT
IGK	IGKV1-22*01	3.8912	NT
IGK	IGKV6-2*01	5.2025	NT
IGK	IGKV1S23*01	5.4038	NT
IGK	IGKV2-14*01	12.3779	NT
IGK	IGKV2S1*01	9.7602	NT
IGK	IGKV1-2*01	7.881	NT
IGK	IGKV1S6*01	4.1245	NT
IGL	IGLV2-8*01	2.4111	NT
IGL	IGLV3-10*01	9.624	NT
IGL	IGLV1S4*01	11.7341	NT
IGL	IGLV1-12*01	5.0685	NT
IGL	IGLV3-19*01	2.7224	NT
IGL	IGLV3S12*01	3.4483	NT
IGL	IGLV4S3*01	2.6471	NT
IGL	IGLV8-1*01	3.9876	NT
IGL	IGLV2S3*01	1.9578	NT
IGL	IGLV7-1*01	4.964	NT
IGL	IGLV7-3*01	7.7095	NT
IGL	IGLV3-3*01	9.5634	NT
IGL	IGLV5S4*01	10.1111	NT
IGL	IGLV2S11*01	4.3109	NT
IGL	IGLV5S2*01	8.025	NT
IGL	IGLV1-6*01	11.4833	NT
IGL	IGLV4S2*01	2.076	NT
IGL	IGLV5-13*01	5.3504	NT
IGL	IGLV10-1*01	2.4887	NT
IGL	IGLV3S6*01	7.9749	NT
IGL	IGLV9-1*01	3.657	NT
IGL	IGLV4S1*01	2.2792	NT
IGL	IGLV1-14*01	3.1048	NT
IGL	IGLV1-9*01	2.5509	NT
IGL	IGLV3-6*01	3.6195	NT
IGL	IGLV3S11*01	16.6667	NT
IGL	IGLV6-2*01	4.9949	NT
IGL	IGLV5-7*01	3.3782	NT
IGL	IGLV2-9*01	2.1783	NT
IGL	IGLV2S2*01	2.6738	NT
IGL	IGLV3-5*01	4.8851	NT
IGL	IGLV3S3*01	5.5779	NT
IGL	IGLV2S7*01	2.5865	NT
IGL	IGLV1S1*01	4.7879	NT
IGL	IGLV5-6*01	3.6859	NT
IGL	IGLV2S9*01	3.4079	NT
IGL	IGLV5-5*01	3.9216	NT
IGL	IGLV3S5*01	2.8571	NT
IGL	IGLV3-4*01	2.8111	NT
IGL	IGLV6-1*01	5.9334	NT
IGL	IGLV2S10*01	1.81	NT
IGL	IGLV1S7*01	4.8632	NT
IGL	IGLV3S15*01	4.6262	NT
IGL	IGLV3S16*01	3.802	NT
IGL	IGLV1-13*01	5.3469	NT
IGL	IGLV1S2*01	4.6997	NT
IGL	IGLV3S4*01	0.7519	NT
IGL	IGLV1-8*01	10.6202	NT
IGL	IGLV2S4*01	2.6722	NT
IGL	IGLV2S6*01	2.8728	NT
IGL	IGLV4S4*01	2.3776	NT
IGL	IGLV7-4*01	4.5171	NT
IGL	IGLV4-4*01	8.1161	NT
IGL	IGLV3S14*01	4.1445	NT
IGL	IGLV5-11*01	6.8515	NT
IGL	IGLV3S13*01	8.7542	NT
IGL	IGLV5-10*01	5.4325	NT
IGL	IGLV5S3*01	6.5214	NT
IGL	IGLV3S10*01	6.1947	NT
IGL	IGLV1-10*01	3.6171	NT
IGL	IGLV2S5*01	2.2057	NT
IGL	IGLV6-5*01	2.993	NT
IGL	IGLV3S8*01	10.6429	NT
IGL	IGLV1-6*02	8.4788	NT
IGL	IGLV2S1*01	2.6958	NT
IGL	IGLV3-2*01	1.9664	NT
IGL	IGLV1S6*01	6.0661	NT
IGL	IGLV3S9*01	5.102	NT
IGL	IGLV1S3*01	3.1233	NT
IGL	IGLV2-7*01	2.3616	NT
IGL	IGLV3-1*01	2.8916	NT
IGL	IGLV1-7*01	3.0754	NT
IGL	IGLV11-1*01	3.2618	NT
IGL	IGLV4-2*01	2.2229	NT
IGL	IGLV7-2*01	10.8247	NT
IGL	IGLV1-15*01	3.1806	NT
IGL	IGLV5-14*01	3.2371	NT
IGL	IGLV2-3*01	2.2471	NT
IGL	IGLV5-10*02	5.4173	NT
IGL	IGLV3S2*01	2.2493	NT
